# Supplementary material for: Multi-ancestry genome-wide association meta-analysis of Parkinson’s disease
Source: Nat Genet. 2023 Dec 28;56(1):27–36. doi: 10.1038/s41588-023-01584-8 (PMC10786718; doi:10.1038/s41588-023-01584-8)
Supplement: Supplementary file 4 — This file includes all supplementary tables. [file 41588_2023_1584_MOESM4_ESM.xlsx]

## Sheet: Supplementary Table 1 - Detaile
Cohort Population	European	Finngen - R4	East Asian	23&Me - East Asian	Latino	23&Me - Latino	23&Me - African	All (MR-MEGA)	All (Random Effect)
Relevant manuscript	Nalls et al. 2019		Foo et al. 2020		Loesch et al. 2021
Cases	37688	1587	6724	322	807	1633	288	49049	49049
Proxy cases*	18618	0	0	0	0	0	0	18618	18618
Cases (including proxy)	56306	1587	6724	322	807	1633	288	67667	67667
Controls	1411006	94096	24851	151905	690	581530	193985	2458063	2458063
Total	1467312	95683	31575	152227	1497	583163	194273	2525730	2525730
Number of subcohorts	17	9	13	NA	NA	NA	NA	7	7
λ / λ1000	1.170 / 1.002	1.013 / 1.004	1.085 / 1.008	1.044 / 1.068	1.015 / 1.020	1.045 / 1.014	0.983 / 0.971	1.208 / 1.002	0.849 / 0.999
SNPs	7784415	13480842	5843213	12418582	8690228	21958555	30556485	5,662,641**	20,590,839***
LDSC Genetic Covariance Intercept (SE)	0.0058 (0.0056)		-0.0112 (0.0047)		0.0008 (0.0061)
* Proxy cases are cases based on first-degree relative (i.e. parent). In the meta-analysis they are effectively weighed as quarter-cases.
** Due the limitations of the MR-MEGA meta-regression model, MR-MEGA results only include SNPs found in at least 6 cohorts (i.e. number of principal components + 3).
*** SNPs present in at least 2 cohorts

## Sheet: Supplementary Table 2 - All Nov
rsID	CHR:BP:A1:A2	Nearest Gene/Feature	CHR	BP	A1	A2	Nearest Protein Coding Gene	BETA(RE)	SE	P(RE)	P(MR-MEGA)	P(ANC-HET)	P(RES-HET)
rs11164870	1:93552187:C:G	MTF2	1	93552187	C	G	MTF2	0.0543	0.00856542	1.15e-10	2.64e-09	0.229385	0.928073
rs6806917	3:178861417:T:C	RP11-360P21.2	3	178861417	T	C	PIK3CA	-0.0699	0.0111237	1.65e-10	3.43e-09	0.215104	0.761596
rs16843452	4:2849168:T:C	ADD1	4	2849168	T	C	ADD1	-0.0682	0.0118326	4.11e-09	3.19e-07	0.747369	0.687189
rs6469271	8:110644774:T:C	SYBU	8	110644774	T	C	SYBU	-0.0562	0.00971426	3.62e-09	2.04e-07	0.590042	0.953995
rs1078514	13:110463168:T:C	IRS2	13	110463168	T	C	IRS2	0.0676	0.0261135	0.004817	2.3e-09	0.00530367	0.261123
rs28648524	15:50787409:A:T	USP8:RP11-562A8.5	15	50787409	A	T	USP8	0.0635	0.0104638	6.45e-10	2.58e-08	0.405865	0.660885
rs11650438	17:16234260:A:G	PIGL	17	16234260	A	G	PIGL	0.0501	0.00860754	2.93e-09	1.46e-07	0.528304	0.287508
rs4485435	17:80045086:C:G	FASN	17	80045086	C	G	FASN	0.0817	0.0139893	2.61e-09
rs6060983	20:30420924:T:C	MYLK2	20	30420924	T	C	MYLK2	0.0693	0.0374744	0.03221	3.86e-09	0.0354018	0.14904
rs1736020	21:16812552:A:C	AJ006998.2	21	16812552	A	C	USP25	0.0057	0.00474247	0.8853	1.12e-09	4.74e-05	0.638278
rs73174657	22:41434158:A:G	Y_RNA	22	41434158	A	G	EP300	-0.0587	0.0101617	3.81e-09	4.9e-07	0.982548	0.655197
rs10775809	22:50808017:A:T	PPP6R2	22	50808017	A	T	PPP6R2	0.0917	0.0149314	4.09e-10	5.61e-08	0.94333	0.903246
Column name	Description
rsID	rsID
CHR	chromosome number
BP	basepair position (hg19)
A1	effect allele
A2	other allele
Nearest Gene/Feature	nearest gene or genetic feature (e.g. lncRNA, pseudogene)
Nearest Protein Coding Gene	nearest protein coding gene
BETA(RE)	effect estimate from random-effect
SE(RE)	standard error from random-effect
P(RE/MR-MEGA)	two-sided p-value of association for random-effect/MR-MEGA. MR-MEGA meta-regression was run with degrees of freedom of 4 (number of axes of variation + 1) MR-MEGA meta-regression was run with degrees of freedom of 4 (number of axes of variation + 1)
P(ANC-HET)	two-sided p-value of heterogeneity test for ancestral heterogeneity; chi-square test with degrees of freedom of 3 (number of axes of variation - 1)
P(RES-HET)	two-sided p-value of heterogeneity test for residual heterogeneity; chi-square test with degrees of freedom of 3 (Number of studies - number of axes of variation - 1).
	For the heterogeneity tests, p-values less than 0.05 are bolded. P-value below Bonferroni-adjusted (0.05/4512 genome-wide significant variants) threshold are highlighted in orange.)
	Please note that with our parameters MR-MEGA can only run on variants that are present in 6 or more cohorts. In these cases P(MR-MEGA), P(ANC-HET), P(RES-HET) will be labeled N/A.

## Sheet: Supplementary Table 3 - Lead SN
Method	Locus	rsID	CHR	BP	A1	A2	Nearest Gene/Feature	Nearest Protein Coding Gene	Functional Consequence	CADD	RDB	BETA(RE)	SE(RE)	P(RE)	P(MR-MEGA)	I2	P(ANC-HET)	P(RES-HET)	Part of a novel locus
Random-effect	1	rs11164870	1	93552187	C	G	MTF2	MTF2	intronic	8.822	6	0.0543	0.00856542	1.15e-10	2.64e-09	0	0.229385	0.928073	TRUE
Random-effect	2	rs114138760	1	154898185	C	G	PMVK	PMVK	intronic	8.814	5	0.2715	0.0466425	2.93e-09		0			FALSE
Random-effect	2	rs146143531	1	155014968	T	G	DCST1	DCST1	intronic	2.728	5	-0.2884	0.0458038	1.52e-10		0			FALSE
Random-effect	2	rs11264304	1	155033317	T	C	ADAM15	ADAM15	intronic	6.405	5	0.0704	0.00928258	1.67e-14	4.63e-12	0	0.985364	0.228789	FALSE
Random-effect	2	rs35682329	1	155121143	A	G	HMGN2P18	DPM3	ncRNA_exonic	12.17	6	-0.5991	0.0325972	9.7e-76		0			FALSE
Random-effect	2	rs76763715	1	155205634	T	C	GBA	GBA	exonic	23.7	6	-0.7367	0.0749987	4.49e-23		0			FALSE
Random-effect	2	rs10737170	1	156063880	A	C	LMNA	LMNA	intronic	0.528	1f	-0.0941	0.0137228	3.51e-12	2.57e-10	0	0.50734	0.829368	FALSE
Random-effect	2	rs35161831	1	156300731	T	C	CCT3	CCT3	intronic	0.849	6	-0.3771	0.0476196	1.2e-15		0			FALSE
Random-effect	3	rs6658353	1	161469054	C	G	FCGR2A	FCGR2A	intergenic	0.756	5	0.0594	0.00834761	5.56e-13	2.3e-11	0	0.293572	0.624987	FALSE
Random-effect	3	rs17411858	1	161617516	A	G	FCGR2B	FCGR2B	intronic	3.251	4	-0.0991	0.0172656	4.74e-09		0			FALSE
Random-effect	4	rs10913578	1	171713468	A	C	VAMP4	VAMP4	intergenic	5.557	1f	0.0646	0.0103656	2.3e-10	2.74e-08	0	0.856744	0.594393	FALSE
Random-effect	5	rs823118	1	205723572	T	C	NUCKS1	NUCKS1	intergenic	1.028	7	0.103	0.00902696	1.86e-30		0			FALSE
Random-effect	6	rs3768388	1	226868811	T	C	ITPKB	ITPKB	intronic	0.287		0.279	0.0398992	1.35e-12		0			FALSE
Random-effect	6	rs6683568	1	226963535	T	C	RPS27P5	ITPKB	intergenic	0.576	7	-0.0707	0.00837429	1.55e-17	3.66e-15	0	0.775418	0.362395	FALSE
Random-effect	7	rs35424499	1	232671890	A	G	SIPA1L2	SIPA1L2	intronic	3.117	5	0.1063	0.0127098	3.04e-17	4.89e-15	0	0.606839	0.642164	FALSE
Random-effect	8	rs2286240	2	102440166	A	G	MAP4K4	MAP4K4	intronic	0.406		0.0636	0.00859522	6.84e-14	3.67e-12	0	0.334041	0.512186	FALSE
Random-effect	9	rs17698151	2	135543367	T	C	CCNT2-AS1	ACMSD	ncRNA_intronic	2.518	5	0.0732	0.0127323	4.49e-09	1.34e-07	0	0.494298	0.684564	FALSE
Random-effect	10	rs34268490	2	169023263	T	C	STK39	STK39	intronic	0.88	5	-0.3001	0.0462054	4.15e-11		0			FALSE
Random-effect	10	rs1474055	2	169110394	T	C	STK39	STK39	intergenic	8.363	7	0.1676	0.0141992	1.87e-32	8.13e-40	2.36	0.205089	0.763807	FALSE
Random-effect	10	rs72884569	2	169129478	T	C	STK39	STK39	intergenic	2.299	6	0.0611	0.00918185	1.42e-11		0			FALSE
Random-effect	10	rs62176447	2	169178501	C	G	STK39	STK39	intergenic	0.152	7	-0.1406	0.0204845	3.35e-12	3.55e-10	0	0.667349	0.327697	FALSE
Random-effect	11	rs1108439	3	18201319	A	G	TBC1D5	SATB1		8.475		-0.0875	0.014069	2.5e-10	2.08e-08	0	0.681103	0.833466	FALSE
Random-effect	12	rs2371337	3	28708340	T	C	LINC00693	ZCWPW2	ncRNA_intronic	0.107	7	-0.0563	0.00891255	1.33e-10	1.8e-08	0	0.900001	0.161788	FALSE
Random-effect	13	rs16833168	3	122254647	T	C	PARP9	PARP9	UTR3	4.887	7	0.0849	0.0123249	2.82e-12		0			FALSE
Random-effect	14	rs11707416	3	151108965	A	T	MED12L	MED12L	intronic	4.046	6	-0.0611	0.00882802	2.24e-12	2.29e-10	0	0.640138	0.626217	FALSE
Random-effect	15	rs6806917	3	178861417	T	C	RP11-360P21.2	PIK3CA	ncRNA_intronic	0.635	4	-0.0699	0.0111237	1.65e-10	3.43e-09	0	0.215104	0.761596	TRUE
Random-effect	16	rs9841498	3	182727097	T	C	MCCC1	MCCC1	intergenic	1.227	7	-0.1037	0.0092065	9.9e-30	1.02e-27	0	0.214923	0.684587	FALSE
Random-effect	16	rs10513789	3	182760073	T	G	MCCC1	MCCC1	intronic	2.206	5	0.1565	0.0102849	1.38e-52	5.61e-50	0	0.327516	0.747061	FALSE
Random-effect	16	rs73178986	3	182815540	A	G	MCCC1	MCCC1	intronic	10.95	5	-0.1577	0.0162556	1.49e-22		0			FALSE
Random-effect	16	rs553548	3	182838542	C	G	LAMP3	LAMP3	intergenic	3.711	5	-0.0658	0.00957171	3.11e-12	7.88e-11	0	0.20836	0.843979	FALSE
Random-effect	16	rs71314284	3	182878255	T	C	LAMP3	LAMP3	intronic	0.585	5	-0.0985	0.0154011	7.99e-11	9.79e-09	0	0.835801	0.56117	FALSE
Random-effect	17	rs2290404	4	945225	A	G	TMEM175	TMEM175	intronic	0.2	7	0.0942	0.00841996	2.34e-29	1.31e-26	0	0.801761	0.330712	FALSE
Random-effect	17	rs11728344	4	963755	T	C	DGKQ	DGKQ	intronic	1.22	5	-0.1604	0.0123911	1.26e-38	9.65e-36	0	0.748894	0.833212	FALSE
Random-effect	17	rs4690221	4	983809	T	C	SLC26A1:IDUA	IDUA	exonic	1.524	4	-0.0817	0.0087072	3.21e-21	5.04e-19	0	0.466337	0.58194	FALSE
Random-effect	17	rs3796624	4	1015844	C	G	FGFRL1	FGFRL1	intronic	0.743	3a	-0.0739	0.0110003	9.21e-12	1.34e-10	0	0.134019	0.935781	FALSE
Random-effect	18	rs16843452	4	2849168	T	C	ADD1	ADD1	intronic	0.942	5	-0.0682	0.0118326	4.11e-09	3.19e-07	0	0.747369	0.687189	TRUE
Random-effect	19	rs73224656	4	15699793	A	G	FAM200B	BST1	intergenic	1.665	6	-0.0681	0.0118788	4.94e-09	1.02e-07	0	0.263816	0.958572	FALSE
Random-effect	19	rs4698412	4	15737348	A	G	BST1	BST1	intronic	0.378	6	0.102	0.00819363	7.11e-36	6.12e-33	0	0.860964	0.324686	FALSE
Random-effect	20	rs34025766	4	17968811	A	T	LCORL	LCORL	intronic	6.856	5	-0.0834	0.011666	4.37e-13	1.06e-10	0	0.993835	0.665468	FALSE
Random-effect	21	rs1550556	4	77094541	T	C	SCARB2	SCARB2	intronic	3.513	7	0.0908	0.0156218	3.08e-09	1.11e-08	5.16	0.953636	0.111932	FALSE
Random-effect	21	rs1542096	4	77204500	T	C	FAM47E:FAM47E-STBD1:FAM47E-STBD1	FAM47E	intronic	0.225	7	0.0638	0.00912418	1.35e-12	1.09e-10	0	0.525587	0.779213	FALSE
Random-effect	21	rs59738370	4	77210387	A	T	FAM47E-STBD1:FAM47E-STBD1	FAM47E	intronic	4.249	6	-0.06	0.00837906	4.01e-13	1.28e-11	0	0.231442	0.660091	FALSE
Random-effect	21	rs4859676	4	77378851	A	G	SHROOM3	SHROOM3	intronic	3.527	7	0.0532	0.00906056	2.16e-09	8.09e-08	0	0.413708	0.386475	FALSE
Random-effect	22	rs114762839	4	90368545	A	G	RP11-115D19.1	GPRIN3	intergenic	0.361	7	0.1881	0.0295529	9.77e-11		0			FALSE
Random-effect	22	rs7679614	4	90441114	T	C	RP11-115D19.1	SNCA	intergenic	1.585	5	-0.0669	0.00862697	4.43e-15	7.83e-13	0	0.751976	0.332628	FALSE
Random-effect	22	rs79483792	4	90503661	T	C	RP11-115D19.1	SNCA	ncRNA_intronic	5.942	7	-0.1578	0.0177781	3.46e-19	2.74e-17	0	0.30403	0.749373	FALSE
Random-effect	22	rs79083944	4	90546486	T	C	RP11-115D19.1	SNCA	ncRNA_intronic	1.938	7	-0.3228	0.0392446	9.73e-17		0			FALSE
Random-effect	22	rs59130061	4	90591397	T	C	RP11-115D19.1	SNCA	ncRNA_intronic	3.114	6	0.1267	0.0186945	6.12e-12		0			FALSE
Random-effect	22	rs77018683	4	90627526	A	T	RP11-115D19.1	SNCA	ncRNA_intronic	0.605	7	-0.2943	0.0473762	2.62e-10		0			FALSE
Random-effect	22	rs4122861	4	90631947	A	C	RP11-115D19.1	SNCA	ncRNA_intronic	4.961	5	0.3439	0.0254807	8.2e-42	9.2e-44	1.67	0.269799	0.546509	FALSE
Random-effect	22	rs112645122	4	90681236	A	C	SNCA	SNCA	intronic	4.963	6	0.2401	0.0259627	1.15e-20		0			FALSE
Random-effect	22	rs1837890	4	90736006	A	C	SNCA	SNCA	intronic	2.392	6	-0.1315	0.00995	3.54e-40	3.27e-37	0	0.809037	0.839727	FALSE
Random-effect	22	rs116227916	4	90763239	A	G	RP11-67M1.1	SNCA	downstream	1.92	6	0.2265	0.0238871	1.25e-21		0			FALSE
Random-effect	22	rs72657784	4	90788943	A	G	MMRN1	MMRN1	intergenic	3.368	6	0.185	0.0197976	4.61e-21		0			FALSE
Random-effect	22	rs59559279	4	90799072	T	C	MMRN1	MMRN1	intergenic	7.161	6	0.1848	0.0179603	3.94e-25	4.28e-42	18.02	0.411942	0.199075	FALSE
Random-effect	22	rs113997642	4	90810340	A	G	MMRN1	MMRN1	intronic	0.674	5	0.411	0.0704389	2.69e-09		3.69			FALSE
Random-effect	22	rs4694020	4	90866348	A	T	MMRN1	MMRN1	intronic	0.013	6	-0.1575	0.0253195	2.48e-10		0			FALSE
Random-effect	22	rs80269114	4	90970136	T	G	CCSER1	CCSER1	intergenic	2.696	6	0.3241	0.0485271	1.21e-11		0			FALSE
Random-effect	22	rs78327649	4	90980332	C	G	CCSER1	CCSER1	intergenic	0.265	5	0.121	0.0174793	2.22e-12		0			FALSE
Random-effect	22	rs17016622	4	91111631	A	G	CCSER1	CCSER1	intronic	5.379	5	-0.0868	0.0115517	2.87e-14	3.23e-12	0	0.581564	0.395261	FALSE
Random-effect	22	rs57957708	4	91129830	T	G	CCSER1	CCSER1	intronic	1.167	6	0.1124	0.0195858	4.77e-09	7.66e-20	23.93	0.0853099	0.735295	FALSE
Random-effect	22	rs145138919	4	91453046	T	C	CCSER1	CCSER1	intronic	6.138	7	-0.2848	0.0495751	4.6e-09		0			FALSE
Random-effect	23	rs13117519	4	114369065	T	C	CAMK2D	CAMK2D	intergenic	1.216	3a	0.0807	0.0113129	4.89e-13	3.43e-11	0	0.450316	0.901082	FALSE
Random-effect	24	rs7434295	4	170563946	T	C	CLCN3	CLCN3	intronic	0.397	7	0.0674	0.00951668	7.09e-13	1.51e-11	0	0.167195	0.959303	FALSE
Random-effect	25	rs7726421	5	60072477	A	G	ELOVL7	ELOVL7	intronic	4.261	7	-0.0912	0.013577	9.26e-12	8.79e-11	0.43	0.291063	0.515085	FALSE
Random-effect	25	rs139357177	5	60137388	A	G	ELOVL7	ELOVL7	intronic	0.293	5	0.1798	0.0280907	7.73e-11		0.23			FALSE
Random-effect	26	rs67560206	5	75591986	C	G	SV2C:RP11-466P24.6	SV2C	ncRNA_intronic	5.54	7	0.0803	0.0137112	2.36e-09	1.4e-07	0	0.595568	0.346817	FALSE
Random-effect	27	rs11956597	5	134098758	A	T	DDX46	DDX46	intronic	1.127	5	0.0808	0.0133718	7.58e-10	7.58e-08	0	0.811624	0.187744	FALSE
Random-effect	28	rs17739727	6	27329788	A	C	ZNF204P	ZNF391	ncRNA_intronic	4.816	5	-0.0659	0.0104617	1.5e-10	6.74e-09	0	0.413122	0.445149	FALSE
Random-effect	28	rs9393826	6	27552770	A	C	RNU6-471P	ZNF184	intergenic	0.722	6	0.0779	0.0122703	1.09e-10	9.57e-09	0	0.681786	0.986284	FALSE
Random-effect	28	rs9468206	6	27690453	T	G	RP1-97D16.1	HIST1H2BL	intergenic	0.643	7	0.0724	0.00962075	2.63e-14	6.27e-12	0	0.937776	0.519528	FALSE
Random-effect	29	rs2881955	6	72479263	T	C	RNU4-66P	RIMS1	intergenic	1.866	5	0.066	0.00954817	2.38e-12	1.36e-10	0	0.409128	0.420889	FALSE
Random-effect	30	rs57650567	6	112172956	A	G	FYN	FYN	intronic	8.319	7	-0.1628	0.0226636	3.4e-13	6.25e-11	0	0.877385	0.799774	FALSE
Random-effect	30	rs626007	6	112258027	A	G	RP1-97J1.2	FYN	intergenic	3.553		0.082	0.0111323	8.79e-14	8.24e-12	0	0.527544	0.674085	FALSE
Random-effect	31	rs79333841	6	133133938	C	G	RPS12	RPS12	intergenic	0.416	4	-0.2187	0.0364327	9.69e-10		0			FALSE
Random-effect	32	rs199351	7	23300049	A	C	GPNMB	GPNMB	intronic	2.628	1d	0.096	0.00841998	2.06e-30	3.85e-28	0	0.343547	0.538639	FALSE
Random-effect	32	rs149821	7	23339460	T	C	MALSU1	MALSU1	intronic	9.652		-0.0679	0.00913982	5.47e-14	5.93e-12	0	0.578604	0.49892	FALSE
Random-effect	33	rs2294139	8	11705442	T	G	CTSB	CTSB	intronic	0.194	4	0.0555	0.00861318	5.83e-11	6.52e-09	0	0.77965	0.649533	FALSE
Random-effect	33	rs1293298	8	11712443	A	C	CTSB	CTSB	intronic	4.745	5	0.0883	0.0107933	1.41e-16	2.35e-14	0	0.651187	0.333019	FALSE
Random-effect	34	rs1717289	8	16695418	T	C	RP11-13N12.1	FGF20	ncRNA_intronic	3.804	5	-0.0792	0.00959325	7.54e-17	4.89e-15	0	0.304463	0.849497	FALSE
Random-effect	34	rs13264361	8	16706870	C	G	RP11-13N12.1	FGF20	ncRNA_intronic	2.047	7	0.1058	0.0167057	1.2e-10		0			FALSE
Random-effect	35	rs2280104	8	22525980	T	C	BIN3	BIN3	intronic	5.459	4	0.0577	0.00886848	3.85e-11	3.94e-09	0	0.721116	0.534774	FALSE
Random-effect	36	rs6469271	8	110644774	T	C	SYBU	SYBU	intronic	2.904	6	-0.0562	0.00971426	3.62e-09	2.04e-07	0	0.590042	0.953995	TRUE
Random-effect	37	rs2754330	9	17554647	A	G	SH3GL2	SH3GL2	intergenic	1.232	7	-0.0597	0.0091094	2.81e-11	2.59e-09	0	0.662796	0.793914	FALSE
Random-effect	37	rs10435770	9	17581168	C	G	SH3GL2	SH3GL2	intronic	3.057	7	0.0841	0.00880977	6.73e-22	1.87e-19	0	0.685646	0.361548	FALSE
Random-effect	37	rs4961582	9	17641967	C	G	SH3GL2	SH3GL2	intronic	3.028	6	0.0509	0.00878859	3.49e-09	3.28e-07	0	0.838872	0.672691	FALSE
Random-effect	37	rs10756905	9	17726888	T	C	SH3GL2	SH3GL2	intronic	5.238	6	0.0913	0.0093711	9.91e-23	2.01e-20	0	0.523163	0.555872	FALSE
Random-effect	37	rs1536067	9	17737893	C	G	SH3GL2	SH3GL2	intronic	2.93	4	-0.0531	0.00904293	2.15e-09	1.27e-07	0	0.593749	0.922444	FALSE
Random-effect	38	rs6476434	9	34046391	T	C	UBAP2	UBAP2	intronic	2.633	7	-0.0629	0.00950584	1.83e-11	1.02e-09	0	0.439254	0.911295	FALSE
Random-effect	39	rs896435	10	15557406	T	C	ITGA8	ITGA8	UTR3	9.699	4	0.0718	0.00942601	1.3e-14	2.08e-12	0	0.729447	0.313966	FALSE
Random-effect	39	rs2277204	10	15600271	A	G	ITGA8	ITGA8	intronic	11.38	5	0.0559	0.00955224	2.43e-09	7.63e-08	0	0.360055	0.691258	FALSE
Random-effect	40	rs72840788	10	121415685	A	G	BAG3	BAG3	intronic	0.73	4	0.0774	0.0107895	3.65e-13	6.55e-11	0	0.867335	0.890099	FALSE
Random-effect	40	rs8946	10	121437012	C	G	BAG3	BAG3	UTR3	12.04	6	0.0657	0.00883744	5.26e-14	1.93e-12	0	0.239459	0.762086	FALSE
Random-effect	40	rs10466211	10	121470867	T	C	INPP5F	INPP5F	intergenic	0.754	7	-0.0667	0.00880243	1.76e-14	1.99e-12	0	0.572398	0.337497	FALSE
Random-effect	40	rs118117788	10	121710488	T	C	MIR4682	SEC23IP	intergenic	3.191	7	0.3732	0.0379932	4.49e-23		0			FALSE
Random-effect	41	rs4910149	11	10533056	A	C	RNF141	RNF141	downstream	3.327	4	-0.0899	0.0123382	1.59e-13	1.29e-11	0	0.483797	0.967944	FALSE
Random-effect	41	rs4910154	11	10553672	T	C	RNF141	RNF141	intronic	5.349	6	-0.0539	0.00932064	3.67e-09	1.27e-07	0	0.400216	0.400149	FALSE
Random-effect	42	rs1944734	11	133720077	A	G	SPATA19	SPATA19	intergenic	0.057		-0.0602	0.00855835	1e-12	1.88e-10	0	0.913579	0.557767	FALSE
Random-effect	42	rs329675	11	133778102	T	C	IGSF9B	IGSF9B	downstream	5.176	5	-0.0543	0.0092373	2.07e-09	5.39e-08	0	0.303772	0.577911	FALSE
Random-effect	42	rs12273396	11	133856043	T	C	IGSF9B	IGSF9B	intergenic	3.157	5	0.0833	0.0131648	1.25e-10		0			FALSE
Random-effect	43	rs148163066	12	32979905	A	G	PKP2	PKP2	intronic	5.808	3a	-0.4138	0.0644571	6.82e-11		0			FALSE
Random-effect	44	rs4421827	12	34127506	A	G	Y_RNA	ALG10	intergenic	0.061	7	0.3933	0.051919	1.79e-14		0			FALSE
Random-effect	45	rs10877877	12	40367453	C	G	SLC2A13	SLC2A13	intronic	0.174	5	0.0525	0.00872398	8.84e-10	3.49e-08	0	0.409994	0.838819	FALSE
Random-effect	45	rs12824918	12	40378773	T	C	SLC2A13	SLC2A13	intronic	0.357	6	0.0599	0.00928704	5.6e-11	6.35e-09	0	0.785246	0.425721	FALSE
Random-effect	45	rs28370650	12	40399948	A	T	SLC2A13	SLC2A13	intronic	0.575	6	0.3594	0.0288039	4.96e-36	2.53e-33	0	0.609166	0.854278	FALSE
Random-effect	45	rs17442721	12	40535773	C	G	RP11-476D10.1	SLC2A13	ncRNA_exonic	1.078	5	-0.3889	0.0365182	8.77e-27		0			FALSE
Random-effect	45	rs11175620	12	40610864	C	G	AC079630.4:LRRK2	LRRK2	ncRNA_intronic	4.751	4	0.1302	0.0136085	5.47e-22	1.82e-19	0	0.768685	0.207723	FALSE
Random-effect	45	rs17443414	12	40644752	A	G	LRRK2	LRRK2	intronic	0.809	7	0.1219	0.0177216	3.02e-12	2.53e-10	0	0.55892	0.47524	FALSE
Random-effect	45	rs7132187	12	40744808	A	G	LRRK2	LRRK2	intronic	2.046	6	-0.0521	0.00902269	3.86e-09	2.83e-07	0	0.716729	0.297873	FALSE
Random-effect	45	rs190807041	12	40773684	G	A	LRRK2	LRRK2	intergenic	4.731	7	1.4828	0.201586	9.5e-14		0			FALSE
Random-effect	45	rs138419080	12	40888321	A	G	MUC19	MUC19	intronic	0.163	7	0.1748	0.0301346	3.3e-09		0			FALSE
Random-effect	45	rs11177328	12	40977796	A	G	MUC19	MUC19	intergenic	0.112	3a	0.3112	0.0473699	2.52e-11		0			FALSE
Random-effect	45	rs1442190	12	41365640	A	G	CNTN1	CNTN1	UTR3	0.017	7	0.2193	0.0264506	5.62e-17	2.37e-15	0	0.209124	0.94103	FALSE
Random-effect	45	rs574986307	12	41376757	T	G	CNTN1	CNTN1	intronic	1.264		0.8213	0.115852	6.74e-13		0			FALSE
Random-effect	46	rs6582586	12	46416742	A	G	RP11-101K23.1	SCAF11	intergenic	1.75	5	-0.0525	0.00860064	5.17e-10	5.94e-08	0	0.868054	0.443473	FALSE
Random-effect	47	rs11058868	12	123079766	A	C	KNTC1	KNTC1	intronic	6.521	1f	0.0665	0.010329	6.05e-11	3.91e-09	0	0.526089	0.684288	FALSE
Random-effect	47	rs12817488	12	123296294	A	G	CCDC62	CCDC62	intronic	0.376	6	0.1211	0.0103016	3.31e-32	1.44e-29	0	0.614735	0.51386	FALSE
Random-effect	47	rs2292137	12	123339358	C	G	HIP1R	HIP1R	intronic	6.225	5	0.0979	0.0111298	7.08e-19	2.79e-16	0	0.961446	0.930913	FALSE
Random-effect	47	rs78299420	12	123571096	T	C	PITPNM2	PITPNM2	intronic	0.133	7	0.235	0.0403707	2.92e-09		0			FALSE
Random-effect	47	rs28659953	12	123912213	T	C	RILPL2	RILPL2	intronic	3.225	2b	-0.0585	0.00932857	1.79e-10	2.59e-08	0	0.940936	0.992066	FALSE
Random-effect	48	rs11610045	12	133063768	A	G	FBRSL1	FBRSL1	intergenic	1.226	5	0.0624	0.00883655	8.23e-13	4.62e-11	0	0.384693	0.785292	FALSE
Random-effect	49	rs1127021	13	50296115	T	C	KPNA3	KPNA3	exonic	11.79		-0.0975	0.0157234	2.81e-10	1.6e-08	0	0.515387	0.75554	FALSE
Random-effect	50	rs12147950	14	37989270	T	C	MIPOL1	MIPOL1	intronic	5.037	6	-0.0486	0.00845278	4.47e-09	2.6e-07	0	0.611106	0.623439	FALSE
Random-effect	51	rs72713456	14	55291048	T	C	GCH1	GCH1	intergenic	5.031	5	0.0681	0.0101104	8.16e-12	4.79e-10	0	0.44308	0.362262	FALSE
Random-effect	51	rs8018800	14	55453306	A	G	WDHD1	WDHD1	intronic	6.662	6	0.0818	0.00949992	3.63e-18	4.38e-16	0	0.45773	0.923664	FALSE
Random-effect	51	rs8012377	14	56191413	T	C	KTN1	KTN1	intergenic	0.719	6	-0.057	0.00916261	2.47e-10		0			FALSE
Random-effect	52	rs112288215	14	75154885	T	C	AREL1	AREL1	intronic	0.752	7	0.074	0.0125696	1.96e-09	2.57e-07	0	0.970047	0.762102	FALSE
Random-effect	53	rs2008686	14	88485777	C	G	RP11-300J18.1	GPR65	ncRNA_intronic	7.124	7	-0.0565	0.00851817	1.65e-11	1.6e-09	0	0.670729	0.217467	FALSE
Random-effect	54	rs28648524	15	50787409	A	T	USP8:RP11-562A8.5	USP8	ncRNA_intronic	5.709	6	0.0635	0.0104638	6.45e-10	2.58e-08	0	0.405865	0.660885	TRUE
Random-effect	55	rs2251086	15	61997385	T	C	RP11-507B12.1	VPS13C	ncRNA_intronic	2.377		-0.1196	0.0117818	1.64e-24	5.45e-22	0	0.687028	0.670821	FALSE
Random-effect	56	rs12599631	16	30944248	A	G	FBXL19	FBXL19	intronic	0.14	7	-0.0903	0.00926136	9.21e-23	3.24e-21	0.35	0.580863	0.216726	FALSE
Random-effect	57	rs34133110	16	50743919	T	C	NOD2	NOD2	intronic	2.404	7	-0.059	0.00890007	1.69e-11	1.27e-09	0	0.55614	0.630057	FALSE
Random-effect	58	rs3104776	16	52631462	A	G	CASC16	TOX3	ncRNA_intronic	4.435	6	-0.0649	0.00862453	2.64e-14	3.88e-12	0	0.703483	0.440326	FALSE
Random-effect	59	rs113487377	16	52956327	A	G	RP11-467J12.1	CHD9	intergenic	3.003	7	0.1077	0.0169802	1.13e-10	1.13e-08	0	0.743181	0.487543	FALSE
Random-effect	60	rs11650438	17	16234260	A	G	PIGL	PIGL	intronic	0.879	6	0.0501	0.00860754	2.93e-09	1.46e-07	0	0.528304	0.287508	TRUE
Random-effect	61	rs665268	17	40722029	A	G	MLX	MLX	exonic	22	4	0.0594	0.0100374	1.63e-09	2.17e-07	0	0.971489	0.408379	FALSE
Random-effect	62	rs62066707	17	43273992	A	T	CTD-2020K17.1	FMNL1	ncRNA_intronic	13.09	6	-0.0692	0.00987803	1.23e-12	8.54e-11	0	0.4644	0.967013	FALSE
Random-effect	62	rs62053943	17	43744203	T	C	CRHR1:RP11-105N13.4	CRHR1	ncRNA_intronic	0.183	5	-0.2652	0.0147198	7.22e-73	1.28e-69	0	0.682861	0.84923	FALSE
Random-effect	62	rs1880748	17	43788796	T	C	CRHR1:RP11-105N13.4	CRHR1	ncRNA_intronic	0.554	1f	0.0675	0.011012	4.4e-10	9.55e-09	0	0.23643	0.771697	FALSE
Random-effect	62	rs113100008	17	43789710	C	G	CRHR1:RP11-105N13.4	CRHR1	ncRNA_intronic	4.76	7	0.2421	0.0376803	6.59e-11		12.3			FALSE
Random-effect	62	rs7225082	17	43848495	T	G	CRHR1:RP11-105N13.4	CRHR1	ncRNA_intronic	0.208	5	-0.0774	0.00904652	5.85e-18	6.42e-16	0	0.430888	0.446108	FALSE
Random-effect	62	rs7521	17	44105395	A	G	MAPT	MAPT	UTR3	11.67	1f	0.0897	0.00908345	2.67e-23	9.28e-23	0.59	0.457018	0.329586	FALSE
Random-effect	62	rs199497	17	44866602	T	C	WNT3	WNT3	intronic	4.494	5	0.1164	0.013949	3.57e-17		0			FALSE
Random-effect	62	rs34724124	17	44902516	A	G	WNT3	WNT3	intergenic	6.001	5	0.0503	0.00861226	2.6e-09	7.22e-08	0	0.32544	0.538895	FALSE
Random-effect	63	rs148528915	17	60125582	T	C	MED13	MED13	intronic	1.592	6	0.08	0.0131207	5.4e-10		0			FALSE
Random-effect	64	rs77483524	17	76404280	A	G	PGS1	PGS1	intronic	1.405	5	0.0827	0.0140982	2.23e-09	2.95e-07	0	0.977366	0.973676	FALSE
Random-effect	65	rs4485435	17	80045086	C	G	FASN	FASN	exonic	0.439	2b	0.0817	0.0139893	2.61e-09		0			TRUE
Random-effect	66	rs4588066	18	40672964	A	G	RIT2	RIT2	intronic	1.52	7	0.0984	0.00854565	5.57e-31	2.14e-28	0	0.587721	0.688708	FALSE
Random-effect	66	rs75344947	18	40940932	T	C	SYT4	SYT4	intergenic	12.05	6	-0.0702	0.0116745	9.1e-10		0			FALSE
Random-effect	67	rs4815573	20	3166671	T	C	DDRGK1	DDRGK1	intergenic	5.608	5	-0.0601	0.00932661	5.82e-11		0			FALSE
Random-effect	68	rs73174657	22	41434158	A	G	Y_RNA	EP300	intergenic	5.1	7	-0.0587	0.0101617	3.81e-09	4.9e-07	0	0.982548	0.655197	TRUE
Random-effect	69	rs10775809	22	50808017	A	T	PPP6R2	PPP6R2	intronic	2.716	7	0.0917	0.0149314	4.09e-10	5.61e-08	0	0.94333	0.903246	TRUE
MR-MEGA	1	rs11164870	1	93552187	C	G	MTF2	MTF2	intronic	8.822	6	2.64e-09	0.0543	0.00856542	1.15e-10	0	0.229385	0.928073	TRUE
MR-MEGA	2	rs11264304	1	155033317	T	C	ADAM15	ADAM15	intronic	6.405	5	4.63e-12	0.0704	0.00928258	1.67e-14	0	0.985364	0.228789	FALSE
MR-MEGA	3	rs12734374	1	155388851	A	T	ASH1L	ASH1L	intronic	0.037	6	3.85e-68	-0.3925	0.124059	0.0007786	78.04	9.05e-05	0.48326	FALSE
MR-MEGA	4	rs10737170	1	156063880	A	C	LMNA	LMNA	intronic	0.528	1f	2.57e-10	-0.0941	0.0137228	3.51e-12	0	0.50734	0.829368	FALSE
MR-MEGA	5	rs6658353	1	161469054	C	G	FCGR2A	FCGR2A	intergenic	0.756	5	2.3e-11	0.0594	0.00834761	5.56e-13	0	0.293572	0.624987	FALSE
MR-MEGA	6	rs10903	1	171673236	A	G	VAMP4	VAMP4	UTR3	10.79	7	1.96e-09	-0.0646	0.0234836	0.002972	36.19	0.0420057	0.752942	FALSE
MR-MEGA	7	rs12118655	1	205663478	A	G	SLC45A3	SLC45A3	intergenic	1.395	5	1.98e-32	-0.1122	0.0267266	1.35e-05	58.93	0.112337	0.03473	FALSE
MR-MEGA	7	rs823125	1	205727821	C	G	NUCKS1	NUCKS1	intergenic	4.762	6	6.56e-19	0.1329	0.0410037	0.0005952	61.04	0.0114771	0.40951	FALSE
MR-MEGA	7	rs112632065	1	205751182	T	C	RAB7L1	RAB7L1	intergenic	1.955	7	8.32e-16	-0.0939	0.0541632	0.04149	85.16	6.13e-07	0.365416	FALSE
MR-MEGA	8	rs4653767	1	226916078	T	C	ITPKB	ITPKB	intronic	13.07	3a	2.85e-24	0.1127	0.0200232	9.09e-09	44.65	0.159218	0.129271	FALSE
MR-MEGA	8	rs61835652	1	226977625	A	T	RPS27P5	ITPKB	intergenic	8.484	6	1.22e-11	-0.0683	0.0270391	0.005769	64.21	0.00588707	0.233098	FALSE
MR-MEGA	9	rs1326293	1	232669682	T	G	SIPA1L2	SIPA1L2	intronic	5.401	7	1.35e-17	0.0841	0.0268959	0.0008834	50.3	0.0236295	0.457439	FALSE
MR-MEGA	10	rs11683001	2	102396963	A	T	MAP4K4	MAP4K4	intronic	2.37	5	1.67e-12	0.0579	0.0145341	3.39e-05	22.09	0.184279	0.412718	FALSE
MR-MEGA	10	rs2298942	2	102468624	A	G	MAP4K4	MAP4K4	intronic	2.426		3.79e-10	0.0276	0.0404843	0.2477	59.79	0.0777008	0.0440714	FALSE
MR-MEGA	11	rs57891859	2	135464616	A	G	TMEM163	TMEM163	intronic	6.746	4	5.29e-12	0.0314	0.0399606	0.216	65.66	0.00250863	0.367946	FALSE
MR-MEGA	12	rs12987123	2	169120541	A	T	STK39	STK39	intergenic	0.754	7	3.5e-42	-0.1333	0.0295785	3.29e-06	64.62	0.0010404	0.854749	FALSE
MR-MEGA	13	rs6808178	3	28705690	T	C	LINC00693	ZCWPW2	ncRNA_intronic	2.285	7	6.35e-12	0.0627	0.0165982	7.92e-05	26.6	0.439954	0.140292	FALSE
MR-MEGA	14	rs12497850	3	48748989	T	G	IP6K2	IP6K2	intronic	1.421	1f	3.43e-09	0.0269	0.0411792	0.2568	43.02	0.0357452	0.578533	FALSE
MR-MEGA	15	rs55961674	3	122196892	T	C	KPNA1	KPNA1	intronic	1.437	7	9.12e-11	0.0743	0.0347608	0.01628	36.79	0.364031	0.0941529	FALSE
MR-MEGA	16	rs6803771	3	151112968	A	C	MED12L	MED12L	intronic	0.022	6	4.69e-11	-0.0572	0.014919	6.3e-05	17.01	0.0953399	0.832717	FALSE
MR-MEGA	17	rs7636454	3	178943068	A	G	PIK3CA	PIK3CA	intronic	6.281	6	2.86e-09	-0.0784	0.0181401	7.73e-06	19.99	0.0873695	0.815684	TRUE
MR-MEGA	18	rs6801652	3	182719638	T	C	MCCC1	MCCC1	intergenic	0.072	7	3.62e-29	-0.1062	0.0221128	7.83e-07	49.85	0.0129931	0.756083	FALSE
MR-MEGA	18	rs10513789	3	182760073	T	G	MCCC1	MCCC1	intronic	2.206	5	5.61e-50	0.1565	0.0102849	1.38e-52	0	0.327516	0.747061	FALSE
MR-MEGA	18	rs553548	3	182838542	C	G	LAMP3	LAMP3	intergenic	3.711	5	7.88e-11	-0.0658	0.00957171	3.11e-12	0	0.20836	0.843979	FALSE
MR-MEGA	18	rs11718831	3	182854377	T	C	LAMP3	LAMP3	intronic	4.13	7	2.6e-17	0.0863	0.0318703	0.003386	50.67	0.026392	0.635432	FALSE
MR-MEGA	19	rs11729193	4	734351	A	G	PCGF3	PCGF3	intronic	3.116	5	2.06e-11	0.0401	0.0292737	0.08537	66.14	0.0053096	0.171177	FALSE
MR-MEGA	19	rs75072999	4	844781	A	G	GAK	GAK	exonic	10.06	5	3.78e-19	-0.0668	0.250347	0.3948	72.56	0.00142192	0.258721	FALSE
MR-MEGA	19	rs3775115	4	897013	A	G	GAK	GAK	intronic	4.215		4.59e-16	0.0597	0.0236094	0.005725	50.07	0.0874253	0.177613	FALSE
MR-MEGA	19	rs6599389	4	939113	A	G	TMEM175	TMEM175	intronic	5.083	4	1.35e-28	0.0949	0.0722539	0.09452	87.8	2.25e-10	0.732941	FALSE
MR-MEGA	19	rs6815138	4	941290	A	C	TMEM175	TMEM175	intronic	0.072	4	1.79e-29	0.0944	0.0107072	5.91e-19	7.62	0.518814	0.237883	FALSE
MR-MEGA	19	rs34311866	4	951947	T	C	TMEM175	TMEM175	exonic	11.09		5.38e-75	-0.1858	0.0160447	2.6e-31	13.21	0.221375	0.472943	FALSE
MR-MEGA	19	rs73219733	4	1013634	T	C	FGFRL1	FGFRL1	intronic	1.362	5	1.08e-16	0.0673	0.0432416	0.05981	48.74	0.0179697	0.651701	FALSE
MR-MEGA	20	rs11941559	4	15565874	C	G	CC2D2A:RP11-799M12.2	CC2D2A	ncRNA_exonic	5.771	7	5.44e-10	-0.0652	0.0263063	0.006597	42.65	0.173163	0.154355	FALSE
MR-MEGA	20	rs73224660	4	15714762	A	G	BST1	BST1	intronic	3.209	7	3.04e-09	-0.0564	0.0225188	0.00613	33.97	0.0655767	0.597898	FALSE
MR-MEGA	20	rs4698412	4	15737348	A	G	BST1	BST1	intronic	0.378	6	6.12e-33	0.102	0.00819363	7.11e-36	0	0.860964	0.324686	FALSE
MR-MEGA	20	rs77572322	4	15757772	T	C	RP11-442P12.2	BST1	intergenic	0.014	3a	7.89e-11	-0.0781	0.0684675	0.127	75.65	0.00014148	0.925665	FALSE
MR-MEGA	21	rs7673321	4	17957688	A	T	LCORL	LCORL	intronic	4.888	7	7.71e-11	-0.0825	0.0116087	5.94e-13	0	0.719112	0.621338	FALSE
MR-MEGA	22	rs6825004	4	77110365	C	G	SCARB2	SCARB2	intronic	9.046	1f	9.3e-15	0.0667	0.0362032	0.03271	68.71	0.00744888	0.646333	FALSE
MR-MEGA	22	rs1948997	4	77150723	T	C	FAM47E	FAM47E	intronic	6.175		2.03e-12	0.0612	0.0252133	0.007606	57.2	0.00634679	0.638313	FALSE
MR-MEGA	22	rs1348207	4	77167499	A	T	FAM47E	FAM47E	intronic	6.374	4	1.12e-12	0.0195	0.055139	0.6382	74.34	0.0248749	0.00633732	FALSE
MR-MEGA	22	rs6854006	4	77198054	T	C	FAM47E:FAM47E-STBD1:FAM47E-STBD1	FAM47E	intronic	3.577	7	1.63e-19	-0.0149	0.0317064	0.6808	78.09	0.00033608	0.0318227	FALSE
MR-MEGA	23	rs13146919	4	90431418	T	C	RP11-115D19.1	GPRIN3	intergenic	0.556	4	7.7e-12	0.067	0.00909261	8.62e-14	0	0.508304	0.378862	FALSE
MR-MEGA	23	rs10008137	4	90448417	A	C	RP11-115D19.1	SNCA	intergenic	0.965	6	3.73e-14	0.0595	0.0298269	0.02303	62.74	0.0386716	0.0807393	FALSE
MR-MEGA	23	rs13125108	4	90545213	T	G	RP11-115D19.1	SNCA	ncRNA_intronic	3.979	6	2.25e-22	0.0907	0.0265877	0.0003232	59.06	0.0476229	0.117156	FALSE
MR-MEGA	23	rs28647362	4	90576578	A	T	RP11-115D19.1	SNCA	ncRNA_intronic	0.579	6	1e-18	-0.051	0.592448	0.5343	93.52	1.19e-18	0.110905	FALSE
MR-MEGA	23	rs111763892	4	90582181	A	C	RP11-115D19.1	SNCA	ncRNA_intronic	0.638	3a	9.32e-11	0.1402	0.0360017	4.93e-05	28.35	0.15516	0.371221	FALSE
MR-MEGA	23	rs79956144	4	90582639	A	G	RP11-115D19.1	SNCA	ncRNA_intronic	0.995	3a	5.31e-53	0.2705	0.0518448	9.07e-08	46.19	0.057109	0.411758	FALSE
MR-MEGA	23	rs356229	4	90606597	T	C	RP11-115D19.1	SNCA	ncRNA_intronic	6.996		4.58e-70	-0.0951	0.0574717	0.04899	82.29	0.00033971	0.00785253	FALSE
MR-MEGA	23	rs17286290	4	90618264	T	G	RP11-115D19.1	SNCA	ncRNA_intronic	1.863	6	8.89e-15	0.1449	0.054558	0.003955	71.64	0.00019642	0.690834	FALSE
MR-MEGA	23	rs12505231	4	90625809	A	C	RP11-115D19.1	SNCA	ncRNA_intronic	2.353	6	2.32e-10	-0.1769	0.0820483	0.01554	67.5	0.020667	0.0601773	FALSE
MR-MEGA	23	rs356182	4	90626111	A	G	RP11-115D19.1	SNCA	ncRNA_intronic	8.962		3.92e-170	-0.2864	0.0497875	4.4e-09	86.76	0.0119629	1.51e-06	FALSE
MR-MEGA	23	rs10018362	4	90703753	T	C	SNCA	SNCA	intronic	6.043	6	2.37e-45	-0.1701	0.0313831	2.98e-08	66.08	0.0344496	0.0287001	FALSE
MR-MEGA	23	rs2298728	4	90742815	A	G	SNCA	SNCA	intronic	2.056		3.49e-64	0.2311	0.0311506	5.91e-14	60.01	0.0362657	0.136961	FALSE
MR-MEGA	23	rs1372518	4	90757294	A	C	SNCA	SNCA	UTR5	10.44	4	1.8e-79	-0.2396	0.037304	6.69e-11	58.66	0.0293914	0.131621	FALSE
MR-MEGA	23	rs79214011	4	90859279	A	G	MMRN1	MMRN1	intronic	0.57	6	1.25e-16	-0.2316	0.0466776	3.49e-07	36.52	0.0747495	0.468091	FALSE
MR-MEGA	23	rs72874309	4	90967340	T	G	CCSER1	CCSER1	intergenic	0.352	6	1.23e-10	0.1462	0.083803	0.04053	67.95	0.00164168	0.319999	FALSE
MR-MEGA	23	rs17016622	4	91111631	A	G	CCSER1	CCSER1	intronic	5.379	5	3.23e-12	-0.0868	0.0115517	2.87e-14	0	0.581564	0.395261	FALSE
MR-MEGA	23	rs75541595	4	91211524	A	G	CCSER1	CCSER1	intronic	0.426	6	2.62e-24	0.1779	0.060133	0.001546	49.16	0.0528922	0.341887	FALSE
MR-MEGA	24	rs13117519	4	114369065	T	C	CAMK2D	CAMK2D	intergenic	1.216	3a	3.43e-11	0.0807	0.0113129	4.89e-13	0	0.450316	0.901082	FALSE
MR-MEGA	25	rs7434295	4	170563946	T	C	CLCN3	CLCN3	intronic	0.397	7	1.51e-11	0.0674	0.00951668	7.09e-13	0	0.167195	0.959303	FALSE
MR-MEGA	26	rs1867598	5	60137959	A	G	ELOVL7	ELOVL7	intronic	3.443		7.36e-22	-0.1082	0.0376427	0.002024	54.8	0.0734003	0.0970155	FALSE
MR-MEGA	27	rs246815	5	75599176	C	G	SV2C:RP11-466P24.6	SV2C	ncRNA_intronic	6.468	7	3.17e-12	0.1253	0.0348881	0.0001644	57.7	0.00382832	0.856009	FALSE
MR-MEGA	28	rs9461359	6	27299567	T	C	VN1R10P	POM121L2	intergenic	0.013	6	2.03e-09	-0.0631	0.0183874	0.0002999	26.04	0.322546	0.201269	FALSE
MR-MEGA	28	rs9468199	6	27681215	A	G	RP1-97D16.1	HIST1H2BL	intergenic	0.303	7	8.78e-13	0.0778	0.014544	4.42e-08	13.16	0.283558	0.375529	FALSE
MR-MEGA	29	rs12528068	6	72487762	T	C	RIMS1	RIMS1	intergenic	1.447	7	7.11e-12	0.0731	0.0207846	0.0002182	30.3	0.118501	0.432443	FALSE
MR-MEGA	30	rs9487736	6	112168309	A	G	FYN	FYN	intronic	3.783	3a	4.1e-15	-0.0999	0.0188004	5.37e-08	27.61	0.123629	0.471055	FALSE
MR-MEGA	30	rs57650567	6	112172956	A	G	FYN	FYN	intronic	8.319	7	6.25e-11	-0.1628	0.0226636	3.4e-13	0	0.877385	0.799774	FALSE
MR-MEGA	31	rs41286192	6	133118216	A	G	SLC18B1	SLC18B1	exonic	17.92	5	3.06e-11	-0.1875	0.0362358	1.14e-07	21.89	0.726686	0.0948703	FALSE
MR-MEGA	32	rs199351	7	23300049	A	C	GPNMB	GPNMB	intronic	2.628	1d	3.85e-28	0.096	0.00841998	2.06e-30	0	0.343547	0.538639	FALSE
MR-MEGA	32	rs76983703	7	23376713	A	G	IGF2BP3	IGF2BP3	intronic	0.08	3a	1.56e-13	-0.0747	0.0159633	1.44e-06	9.48	0.686542	0.161367	FALSE
MR-MEGA	33	rs2645429	8	11660051	A	G	FDFT1:RP11-297N6.4	RP11-297N6.4	UTR5	11.26		1.88e-11	-0.0147	0.0511933	0.613	72.98	6.38e-05	0.983719	FALSE
MR-MEGA	33	rs1293298	8	11712443	A	C	CTSB	CTSB	intronic	4.745	5	2.35e-14	0.0883	0.0107933	1.41e-16	0	0.651187	0.333019	FALSE
MR-MEGA	34	rs34096562	8	16701281	T	G	RP11-13N12.1	FGF20	ncRNA_intronic	15.44	6	5.59e-17	0.0695	0.019675	0.0002059	45.23	0.175323	0.111524	FALSE
MR-MEGA	35	rs11783129	8	22453426	A	G	PDLIM2:AC037459.4	PDLIM2	UTR3	3.329	6	6.26e-11	0.0749	0.0194352	5.81e-05	40.67	0.0378488	0.641438	FALSE
MR-MEGA	36	rs2593405	9	17557130	T	C	SH3GL2	SH3GL2	intergenic	0.292		5.09e-10	-0.0591	0.00906374	3.5e-11	0	0.143994	0.954832	FALSE
MR-MEGA	36	rs13294100	9	17579690	T	G	SH3GL2	SH3GL2	intronic	14.48	2b	7.92e-21	-0.0902	0.0160332	9.23e-09	26.77	0.237669	0.272837	FALSE
MR-MEGA	36	rs10756905	9	17726888	T	C	SH3GL2	SH3GL2	intronic	5.238	6	2.01e-20	0.0913	0.0093711	9.91e-23	0	0.523163	0.555872	FALSE
MR-MEGA	37	rs6476434	9	34046391	T	C	UBAP2	UBAP2	intronic	2.633	7	1.02e-09	-0.0629	0.00950584	1.83e-11	0	0.439254	0.911295	FALSE
MR-MEGA	38	rs13664	10	15556322	T	G	ITGA8	ITGA8	UTR3	0.833		1.36e-12	0.0561	0.0197861	0.002289	46.32	0.0387346	0.424413	FALSE
MR-MEGA	39	rs72840788	10	121415685	A	G	BAG3	BAG3	intronic	0.73	4	6.55e-11	0.0774	0.0107895	3.65e-13	0	0.867335	0.890099	FALSE
MR-MEGA	39	rs2178923	10	121459087	A	G	TXNP1	BAG3	intergenic	4.339	6	2.34e-13	-0.0586	0.0144662	2.55e-05	25.87	0.265551	0.247578	FALSE
MR-MEGA	40	rs4910150	11	10533173	T	C	RNF141	RNF141	downstream	11.21	4	1.28e-11	-0.0898	0.0123445	1.74e-13	0	0.449308	0.960274	FALSE
MR-MEGA	41	rs6592142	11	83509773	T	C	DLG2	DLG2	intronic	2.851	7	4.8e-12	-0.0587	0.0215078	0.003174	55.26	0.0252088	0.252799	FALSE
MR-MEGA	42	rs1944734	11	133720077	A	G	SPATA19	SPATA19	intergenic	0.057		1.88e-10	-0.0602	0.00855835	1e-12	0	0.913579	0.557767	FALSE
MR-MEGA	42	rs3802920	11	133787001	T	G	IGSF9B	IGSF9B	UTR3	4.382		8.79e-20	0.0819	0.0319258	0.005154	58.12	0.0476646	0.0935342	FALSE
MR-MEGA	42	rs167915	11	133797581	A	T	IGSF9B	IGSF9B	intronic	8.307	4	2.21e-11	0.043	0.0316169	0.08691	64.89	0.00401387	0.286045	FALSE
MR-MEGA	43	rs814228	12	40383902	C	G	SLC2A13	SLC2A13	intronic	1.633	5	4.26e-18	0.0594	0.0258284	0.01073	56.92	0.305688	0.0184204	FALSE
MR-MEGA	43	rs28370650	12	40399948	A	T	SLC2A13	SLC2A13	intronic	0.575	6	2.53e-33	0.3594	0.0288039	4.96e-36	0	0.609166	0.854278	FALSE
MR-MEGA	43	rs1384236	12	40458384	T	C	SLC2A13	SLC2A13	intronic	1.895		1.17e-12	-0.0705	0.962339	0.4708	90.42	3.12e-12	0.109943	FALSE
MR-MEGA	43	rs11175620	12	40610864	C	G	AC079630.4:LRRK2	LRRK2	ncRNA_intronic	4.751	4	1.82e-19	0.1302	0.0136085	5.47e-22	0	0.768685	0.207723	FALSE
MR-MEGA	43	rs2708435	12	40614656	A	G	AC079630.4:LRRK2	LRRK2	ncRNA_intronic	4.014	7	3.28e-19	-0.0587	0.0294583	0.02315	70.51	0.317697	0.00076997	FALSE
MR-MEGA	43	rs12423950	12	40787742	C	G	MUC19	MUC19	intronic	2.083	7	1.1e-11	0.064	0.0347068	0.03259	67.78	0.0800613	0.00786422	FALSE
MR-MEGA	43	rs11176553	12	40815560	T	C	MUC19:RP11-115F18.1	MUC19	ncRNA_intronic	0.835	6	1.49e-12	0.1023	0.0934799	0.1369	70.15	0.00562778	0.124634	FALSE
MR-MEGA	44	rs7300813	12	41195135	T	C	CNTN1	CNTN1	intronic	3.402	4	2.44e-09	0.1156	0.0758154	0.06366	75.73	0.00319595	0.0333056	FALSE
MR-MEGA	44	rs73273590	12	41254878	A	T	CNTN1	CNTN1	intronic	5.701	7	9.16e-17	-0.1517	0.079761	0.02859	62.2	0.00273369	0.627492	FALSE
MR-MEGA	45	rs34773022	12	123123414	A	G	HCAR1	KNTC1	intronic	0.06	7	1.9e-09	0.0542	0.0218347	0.006527	44.79	0.0688276	0.287402	FALSE
MR-MEGA	45	rs11060180	12	123303586	A	G	CCDC62	CCDC62	intronic	4.319	5	2.97e-28	0.1003	0.00868684	3.86e-31	0	0.910884	0.850294	FALSE
MR-MEGA	45	rs10847864	12	123326598	T	G	HIP1R	HIP1R	intronic	2.403	2b	1.91e-41	0.1161	0.0213778	2.8e-08	54.13	0.0418259	0.260768	FALSE
MR-MEGA	46	rs11610045	12	133063768	A	G	FBRSL1	FBRSL1	intergenic	1.226	5	4.62e-11	0.0624	0.00883655	8.23e-13	0	0.384693	0.785292	FALSE
MR-MEGA	47	rs1078514	13	110463168	T	C	IRS2	IRS2	intergenic	0.182		2.3e-09	0.0676	0.0261135	0.004817	64.1	0.00530367	0.261123	TRUE
MR-MEGA	48	rs1956438	14	38008215	A	G	MIPOL1	MIPOL1	intronic	3.843	7	1.77e-09	0.0674	0.0193153	0.000242	35.91	0.118131	0.321728	FALSE
MR-MEGA	49	rs72713460	14	55297043	T	G	GCH1	GCH1	intergenic	1.37	5	2.43e-09	-0.0718	0.0108989	2.23e-11	0	0.735195	0.728537	FALSE
MR-MEGA	49	rs11158026	14	55348869	T	C	GCH1	GCH1	intronic	0.282	3a	3e-16	-0.0692	0.0145684	1.02e-06	25.07	0.47694	0.137624	FALSE
MR-MEGA	50	rs1561758	14	88487570	C	G	RP11-300J18.1	GPR65	ncRNA_intronic	1.308	7	8.76e-10	0.0533	0.0120529	4.89e-06	9.36	0.517675	0.226384	FALSE
MR-MEGA	51	rs2251086	15	61997385	T	C	RP11-507B12.1	VPS13C	ncRNA_intronic	2.377		5.45e-22	-0.1196	0.0117818	1.64e-24	0	0.687028	0.670821	FALSE
MR-MEGA	52	rs1870293	16	30970941	T	C	SETD1A	SETD1A	intronic	5.569		3.52e-24	-0.1131	0.0234296	6.92e-07	47.8	0.0683267	0.223316	FALSE
MR-MEGA	52	rs17855121	16	31004169	T	C	STX1B	STX1B	exonic	18.11	3a	2.26e-11	0.1	0.0316965	0.0008027	48.25	0.0543327	0.361756	FALSE
MR-MEGA	53	rs34133110	16	50743919	T	C	NOD2	NOD2	intronic	2.404	7	1.27e-09	-0.059	0.00890007	1.69e-11	0	0.55614	0.630057	FALSE
MR-MEGA	54	rs4784223	16	52575907	A	G	TOX3	TOX3	intronic	8.279	6	9.65e-12	-0.0593	0.0164841	0.0001607	32.09	0.663535	0.0642444	FALSE
MR-MEGA	54	rs3104776	16	52631462	A	G	CASC16	TOX3	ncRNA_intronic	4.435	6	3.88e-12	-0.0649	0.00862453	2.64e-14	0	0.703483	0.440326	FALSE
MR-MEGA	55	rs850731	17	42454270	T	C	ITGA2B	ITGA2B	intronic	0.83		6.65e-10	-0.0392	0.0247328	0.05649	55.63	0.0159684	0.362782	FALSE
MR-MEGA	56	rs62066707	17	43273992	A	T	CTD-2020K17.1	FMNL1	ncRNA_intronic	13.09	6	8.54e-11	-0.0692	0.00987803	1.23e-12	0	0.4644	0.967013	FALSE
MR-MEGA	56	rs721579	17	43370481	T	C	MAP3K14	SPATA32	ncRNA_intronic	0.027		1.47e-10	-0.015	0.092661	0.5643	69.24	0.00099634	0.357251	FALSE
MR-MEGA	56	rs8327	17	43472507	A	G	ARHGAP27	ARHGAP27	UTR3	1.322		3.89e-11	-0.041	0.0366905	0.1319	49.73	0.218477	0.063467	FALSE
MR-MEGA	56	rs62053943	17	43744203	T	C	CRHR1:RP11-105N13.4	CRHR1	ncRNA_intronic	0.183	5	1.28e-69	-0.2652	0.0147198	7.22e-73	0	0.682861	0.84923	FALSE
MR-MEGA	56	rs55818489	17	43841308	C	G	CRHR1:RP11-105N13.4	CRHR1	ncRNA_intronic	2.324	6	9.28e-16	0.0659	0.0253604	0.004681	41.86	0.159033	0.180979	FALSE
MR-MEGA	56	rs7225082	17	43848495	T	G	CRHR1:RP11-105N13.4	CRHR1	ncRNA_intronic	0.208	5	6.42e-16	-0.0774	0.00904652	5.85e-18	0	0.430888	0.446108	FALSE
MR-MEGA	56	rs9904290	17	44002271	A	G	MAPT	MAPT	intronic	6.695	5	2.17e-20	0.0495	0.0274786	0.03582	61.4	0.00853918	0.277369	FALSE
MR-MEGA	56	rs242557	17	44019712	A	G	MAPT	MAPT	intronic	17.17	2b	1.66e-10	0.0424	0.0177142	0.008343	35.46	0.1229	0.318404	FALSE
MR-MEGA	56	rs713522	17	44065263	T	C	MAPT	MAPT	intronic	1.739		1.04e-38	0.0666	0.0424628	0.05839	85.85	1.88e-08	0.313608	FALSE
MR-MEGA	56	rs56087321	17	44084403	C	G	MAPT	STH	intronic	1.7	5	2.72e-18	0.0709	0.018984	9.4e-05	31.79	0.115101	0.496317	FALSE
MR-MEGA	56	rs199453	17	44800946	T	C	NSF	NSF	intronic	5.963	5	1.38e-61	-0.0498	0.379511	0.4478	94.84	6.65e-18	0.00096556	FALSE
MR-MEGA	57	rs61169879	17	59917366	T	C	BRIP1	BRIP1	intronic	7.404	7	2.04e-10	0.0491	0.038347	0.1002	72.13	0.00060925	0.239063	FALSE
MR-MEGA	58	rs8091977	18	31359414	T	C	ASXL3	ASXL3	intergenic	5.293	7	3.67e-09	-0.0367	0.0269232	0.08642	59.8	0.0494344	0.0692389	FALSE
MR-MEGA	59	rs4588066	18	40672964	A	G	RIT2	RIT2	intronic	1.52	7	2.14e-28	0.0984	0.00854565	5.57e-31	0	0.587721	0.688708	FALSE
MR-MEGA	60	rs55818311	19	2341047	T	C	SPPL2B	LSM7	ncRNA_exonic	1.096	5	1.29e-09	-0.0677	0.0145218	1.57e-06	8.24	0.662466	0.144973	FALSE
MR-MEGA	61	rs6060983	20	30420924	T	C	MYLK2	MYLK2	intronic	2.942	7	3.86e-09	0.0693	0.0374744	0.03221	59.64	0.0354018	0.14904	TRUE
MR-MEGA	62	rs1736020	21	16812552	A	C	AJ006998.2	USP25	intergenic	4.723	5	1.12e-09	0.0057	0.00474247	0.8853	78.78	4.74e-05	0.638278	TRUE
MR-MEGA	63	rs2248244	21	38852361	A	G	DYRK1A	DYRK1A	intronic	6.764	6	6.49e-10	0.0524	0.0183944	0.002195	36.95	0.44225	0.0776047	FALSE
Column name	Description
Method	meta-analysis method that identified this locus
Locus	locus number
rsID	rsID
CHR	chromosome number
BP	basepair position (hg19)
A1	effect allele
A2	other allele
Nearest Gene/Feature	nearest gene or genetic feature (e.g. lncRNA, pseudogene)
Nearest Protein Coding Gene	nearest protein coding gene
Functional Consequence	functional consequence
CADD	Combined Annotation Dependent Depletion Score
RDB	RegulomeDB ranking
BETA(RE)	effect estimate from random-effect
SE(RE)	standard error from random-effect
P(RE/MR-MEGA)	two-sided p-value of association for random-effect/MR-MEGA
I2	I2 Heterogeneity statistic. I2 > 30 are highlighted in yellow. I2 > 50 are highlighted in orange. I2 > 80 are highlighted in red.
P(ANC-HET)	two-sided p-value of heterogeneity test for ancestral heterogeneity; chi-square test with degrees of freedom of 3 (number of axes of variation - 1)
P(RES-HET)	two-sided p-value of heterogeneity test for residual heterogeneity; chi-square test with degrees of freedom of 3 (Number of studies - number of axes of variation - 1).
	For the heterogeneity tests, p-values less than 0.05 are bolded. P-value below Bonferroni-adjusted (0.05/4512 genome-wide significant variants) threshold are highlighted in orange.)
	Please note that with our parameters MR-MEGA can only run on variants that are present in 6 or more cohorts. In these cases P(MR-MEGA), P(ANC-HET), P(RES-HET) will be labeled N/A.
Part of a novel locus	No known variants present within +-250kb of the locus region

## Sheet: Supplementary Table 4 - Lead SN
Locus	PASS	rsID	CHR	BP	A1	A2	Nearest Gene/Feature	Nearest Protein Coding Gene	Functional Consequence	CADD	RDB	BETA(FE)	P(FE)	BETA(RE)	P(RE)	P(MR-MEGA)	I2	P(ANC-HET)	P(RES-HET)	Part of a novel locus
1	TRUE	rs578139575	1	65438868	G	A	RP11-182I10.3	JAK1	ncRNA_intronic	0.633		-1.2899	3.72e-08	-1.2899	3.72e-08		0			TRUE
10	TRUE	rs73919910	2	20775450	G	C	HS1BP3	HS1BP3	intronic	0.113	5	-0.5373	2.41e-08	-0.5373	2.41e-08		0			TRUE
11	TRUE	rs9309337	2	61763207	T	C	XPO1	XPO1	intronic	6.79	3a	0.054	1.6e-08	0.054	1.6e-08	1.82e-06	0	0.981526	0.125485	TRUE
12	TRUE	rs4284873	2	69663305	A	G	NFU1	NFU1	intronic	2.731	5	0.0484	1.03e-08	0.0484	1.03e-08	1.12e-06	0	0.949536	0.281654	TRUE
19	TRUE	rs353128	2	166138608	A	G	SCN2A	SCN2A	intronic	1.533	7	0.0472	3.12e-08	0.0472	3.12e-08	4.37e-07	0	0.212499	0.831187	TRUE
27	TRUE	rs13083798	3	52649748	A	G	PBRM1	PBRM1	intronic	5.553	6	-0.0448	3.45e-08	-0.0448	3.45e-08	3.03e-06	0	0.900511	0.469312	TRUE
44	TRUE	rs1097312	5	79725040	C	G	ZFYVE16	ZFYVE16	intronic	0.409	7	0.0938	4.9e-08	0.0938	4.9e-08	5.02e-06	0	0.978806	0.501252	TRUE
52	TRUE	rs9401855	6	126232063	A	G	NCOA7	NCOA7	intronic	2.124	1d	0.048	3.38e-08	0.048	3.38e-08	3.77e-06	0	0.994285	0.448105	TRUE
67	TRUE	rs7947308	11	1478565	T	C	BRSK2	BRSK2	intronic	3.725	5	0.0594	1.58e-08	0.0594	1.58e-08	1.58e-06	0	0.929293	0.666451	TRUE
71	TRUE	rs150361576	12	19461751	C	G	PLEKHA5	PLEKHA5	intronic	0.129	6	0.9568	2.18e-08	0.9568	2.18e-08		0			TRUE
79	TRUE	rs9535211	13	49939903	T	C	CAB39L	CAB39L	intronic	7.954	6	-0.0581	1.15e-08	-0.0581	1.15e-08	9.85e-07	0	0.839732	0.387234	FALSE
81	TRUE	rs6491344	13	97914387	A	G	MBNL2	MBNL2	intronic	2.471	5	-0.0519	1.84e-08	-0.0519	1.84e-08	6.38e-07	0	0.444513	0.89973	FALSE
83	TRUE	rs11623188	14	21877330	C	G	CHD8	CHD8	intronic	0.269	3a	-0.0618	7.22e-09	-0.0618	7.22e-09	2.7e-07	0	0.444792	0.348396	TRUE
111	TRUE	rs77351827	20	6006041	T	C	CRLS1	CRLS1	intronic	7.148	5	0.075	1.21e-08	0.075	1.21e-08	4.44e-07	0	0.453907	0.347189	FALSE
113	TRUE	rs1413146	20	46407290	T	C	SULF2	SULF2	intronic	0.175		0.0499	8.58e-09	0.0499	8.58e-09	7.57e-07	0	0.842908	0.618351	TRUE
115	TRUE	rs9305690	21	41430388	A	G	DSCAM	DSCAM	intronic	1.341	7	-0.0484	3.18e-08	-0.0484	3.18e-08	2.85e-06	0	0.906368	0.387174	TRUE
116	TRUE	rs2837730	21	41962744	T	C	DSCAM	DSCAM	intronic	0.258	6	0.0508	2.78e-09	0.0543	7.3e-07	1.13e-07	9.1	0.448924	0.266735	TRUE
9	FALSE	rs76116224	2	18147848	A	T	KCNS3	KCNS3		5.607	7	0.1012	1.4e-08	0.0738	0.2373	3.45e-08	66.01	0.0403449	0.0403932	FALSE
13	FALSE	rs2113417	2	95999856	A	G	KCNIP3	KCNIP3	intronic	17.48		0.0617	6.79e-09	0.0653	0.04827		47.17			FALSE
16	FALSE	rs10173157	2	158655202	A	G	ACVR1	ACVR1	intronic	2.218	7	0.0667	6.61e-09	0.0739	3.18e-05	1.23e-07	14.97	0.244588	0.408112	TRUE
17	FALSE	rs4547489	2	161159225	A	G	RBMS1	RBMS1	intronic	2.516	7	-0.049	6.56e-09	-0.0465	0.03308	7.28e-08	53.86	0.154691	0.0610859	TRUE
18	FALSE	rs1722659	2	161825001	T	C	AC009313.2	TANK	intergenic	5.762		0.0598	2.64e-09	0.0762	0.0004778	2.74e-08	49.54	0.137045	0.0952357	TRUE
21	FALSE	rs558910451	2	197371847	G	A	HECW2	HECW2	intronic	0.575		2.5272	4.3e-08	2.0912	0.04553		71.77			TRUE
22	FALSE	rs2082091	2	209402967	A	G	PTH2R:AC019185.4	PTH2R	ncRNA_intronic	0.238		-0.0782	3.59e-08	-0.0875	7.65e-05	5.54e-07	16.14	0.233972	0.40936	TRUE
25	FALSE	rs2889854	3	48268509	T	G	CAMP	CAMP	intergenic	1.619		0.0584	4.04e-08	0.0436	0.0351		19.8			FALSE
25	FALSE	rs7651161	3	48333546	T	C	ZNF589	NME6	intronic	1.851	7	-0.0508	1.83e-08	-0.037	0.02963	9.74e-08	36.7	0.0847885	0.415149	FALSE
30	FALSE	rs1450522	3	161077630	A	G	SPTSSB	SPTSSB	UTR5	4.762	6	-0.0517	1.2e-09	-0.0418	0.005599	2.53e-08	29.2	0.245369	0.228854	FALSE
39	FALSE	rs13107325	4	103188709	T	C	SLC39A8	SLC39A8	exonic	23.1	5	-0.0992	1.35e-08	-0.1327	0.04684		50			TRUE
45	FALSE	rs17155009	5	102374144	T	C	EIF3KP1	PAM	intergenic	9.826	6	-0.0527	1e-08	-0.0509	1.14e-06	2.32e-07	3.79	0.304394	0.456649	FALSE
46	FALSE	rs13180906	5	124245633	T	C	RP11-284A20.1	ZNF608	intergenic	9.807	4	0.0523	3.86e-09	0.0548	5.97e-05	5.16e-08	18.65	0.176404	0.486639	FALSE
48	FALSE	rs4835682	5	137784254	T	C	REEP2	REEP2	intergenic	0.739	5	-0.0487	1.27e-08	-0.0556	0.0005871	1.42e-06	30.29	0.96667	0.0394221	TRUE
55	FALSE	rs12540307	7	65662767	T	C	TPST1	TPST1	intergenic	5.299	7	-0.111	2.77e-09	-0.1036	0.0002391		32.25			FALSE
60	FALSE	rs384752	8	130877770	T	C	FAM49B	FAM49B	intronic	4.594	5	-0.0511	3.23e-09	-0.0538	1.67e-05	5.78e-08	7.93	0.226171	0.582201	FALSE
63	FALSE	rs9696799	9	141015604	A	G	CACNA1B	CACNA1B	intronic	4.811	5	0.0731	3.51e-08	0.0707	0.002587	5.3e-07	42.15	0.228906	0.109125	TRUE
65	FALSE	rs2296887	10	104005410	T	C	GBF1	GBF1	UTR5	15.9		-0.0621	8.22e-09	-0.0347	0.133	1.64e-07	48.97	0.263877	0.0507964	FALSE
75	FALSE	rs138017112	12	42295779	C	G	RP11-630C16.2	GXYLT1	ncRNA_intronic	4.624	6	0.3699	2.69e-11	0.3112	0.001216		23.81			FALSE
89	FALSE	rs117903017	14	101240646	A	G	MEG3	DLK1	intergenic	0.403	5	0.0992	4.11e-09	0.1398	0.0006729	3.11e-08	52.1	0.105786	0.0935149	TRUE
92	FALSE	rs6497339	16	19277493	A	T	SYT17	SYT17	intronic	5.111	7	0.0582	2.33e-10	0.0402	0.08684		26.02			FALSE
93	FALSE	rs11646653	16	28922149	T	C	RABEP2	RABEP2	intronic	3.786	1b	0.0563	1.88e-09	0.0566	0.003964	4.32e-08	30.59	0.27108	0.192506	FALSE
99	FALSE	rs12944773	17	36136832	C	T	AC091199.1	HNF1B	intergenic	0.08	7	-0.1068	4.57e-08	-0.0699	0.0894	2.17e-08	68.42	0.0090735	0.117758	FALSE
104	FALSE	rs74632503	17	73626925	T	G	RECQL5	RECQL5	intronic	1.987	5	2.3171	7.76e-09	1.6087	0.2957		38.5			TRUE
Only lead SNPs that were not significant in MR-MEGA or Random-Effect are shown
Column name	Description
Locus	locus number
PASS	P(RE) < 1e-6 and P(FE) < 5e-8
rsID	rsID
CHR	chromosome number
BP	basepair position (hg19)
A1	effect allele
A2	other allele
Nearest Gene/Feature	nearest gene or genetic feature (e.g. lncRNA, pseudogene)
Nearest Protein Coding Gene	nearest protein coding gene
Functional Consequence	functional consequence
CADD	Combined Annotation Dependent Depletion Score
RDB	RegulomeDB ranking
BETA(RE/FE)	effect estimate from random-effect/fixed-effect
SE(RE/FE)	standard error from random-effect/fixed-effect
P(RE/FE/MR-MEGA)	two-sided p-value of association for random-effect/fixed-effect/MR-MEGA
I2	I2 Heterogeneity statistic. I2 > 30 are highlighted in yellow. I2 > 50 are highlighted in orange. I2 > 80 are highlighted in red.
P(ANC-HET)	two-sided p-value of heterogeneity test for ancestral heterogeneity; chi-square test with degrees of freedom of 3 (number of axes of variation - 1)
P(RES-HET)	two-sided p-value of heterogeneity test for residual heterogeneity; chi-square test with degrees of freedom of 3 (Number of studies - number of axes of variation - 1).
	For the heterogeneity tests, p-values less than 0.05 are bolded. P-value below Bonferroni-adjusted (0.05/4512 genome-wide significant variants) threshold are highlighted in orange.)
	Please note that with our parameters MR-MEGA can only run on variants that are present in 6 or more cohorts. In these cases P(MR-MEGA), P(ANC-HET), P(RES-HET) will be labeled N/A.
Part of a novel locus	No known variants present within +-250kb of the locus region

## Sheet: Supplementary Table 5 - Genomic
Random-Effect
Locus	rsID	CHR	Locus start	Locus end
1	rs11164870	1	93539383	94007922
2	rs35682329	1	154806908	156300731
3	rs6658353	1	161460211	161625633
4	rs10913578	1	171649458	171728983
5	rs823118	1	205641826	205762946
6	rs6683568	1	226821920	226967890
7	rs35424499	1	232642837	232671890
8	rs2286240	2	102300940	102605850
9	rs17698151	2	135443955	135595968
10	rs1474055	2	168993929	169178501
11	rs1108439	3	18131720	18282459
12	rs2371337	3	28705764	28708340
13	rs16833168	3	122105616	122289005
14	rs11707416	3	151090424	151132605
15	rs6806917	3	178816112	178964069
16	rs10513789	3	182645997	182884941
17	rs11728344	4	729655	1015844
18	rs16843452	4	2849168	2939018
19	rs4698412	4	15548415	15812667
20	rs34025766	4	17793730	18035250
21	rs59738370	4	77087704	77388198
22	rs4122861	4	89835093	91453046
23	rs13117519	4	114340363	114407519
24	rs7434295	4	170558604	170633172
25	rs7726421	5	59958372	60534081
26	rs67560206	5	75576522	75599605
27	rs11956597	5	133916150	134199105
28	rs9468206	6	26903384	27859453
29	rs2881955	6	72479263	72489955
30	rs626007	6	112016261	112300985
31	rs79333841	6	133094768	133228586
32	rs199351	7	23110019	23407240
33	rs1293298	8	11653154	11716473
34	rs1717289	8	16695418	16739127
35	rs2280104	8	22449484	22542962
36	rs6469271	8	110620866	110648272
37	rs10756905	9	17523640	17828039
38	rs6476434	9	33766536	34054300
39	rs896435	10	15538218	15608805
40	rs118117788	10	121260786	121859599
41	rs4910149	11	10529822	10560490
42	rs1944734	11	133698733	133856043
43	rs148163066	12	32979905	32979905
44	rs4421827	12	33654093	34837585
45	rs28370650	12	39962104	41615253
46	rs6582586	12	46124413	46454899
47	rs12817488	12	122953084	123912213
48	rs11610045	12	133053029	133143130
49	rs1127021	13	50238358	50406547
50	rs12147950	14	37883659	38014049
51	rs8018800	14	55283070	56201197
52	rs112288215	14	75132155	75380132
53	rs2008686	14	88391116	88487924
54	rs28648524	15	50713401	51060127
55	rs2251086	15	61988299	62091518
56	rs12599631	16	30630226	31165795
57	rs34133110	16	50715185	50842061
58	rs3104776	16	52538337	52644895
59	rs113487377	16	52947630	52989466
60	rs11650438	17	15871208	16248083
61	rs665268	17	40706273	40818584
62	rs62053943	17	43263774	44904049
63	rs148528915	17	59979512	60140962
64	rs77483524	17	76372679	76404280
65	rs4485435	17	80045086	80045086
66	rs4588066	18	40542412	40977794
67	rs4815573	20	3148720	3202764
68	rs73174657	22	41408754	41713111
69	rs10775809	22	50776441	50808574
MR-MEGA
Locus	rsID	CHR	Locus start	Locus end	Overlap with RE
1	rs11164870	1	93539383	94007922	TRUE
2	rs11264304	1	155024309	155049402	TRUE
3	rs12734374	1	155388851	155388851	TRUE
4	rs10737170	1	156063880	156063880	TRUE
5	rs6658353	1	161444369	161479745	TRUE
6	rs10903	1	171649458	171728983	TRUE
7	rs12118655	1	205632932	205807504	TRUE
8	rs4653767	1	226903535	227417478	TRUE
9	rs1326293	1	232642837	232672841	TRUE
10	rs11683001	2	102300940	102601271	TRUE
11	rs57891859	2	135458512	135464616	TRUE
12	rs12987123	2	168993929	169178501	TRUE
13	rs6808178	3	28685201	28712104	TRUE
14	rs12497850	3	48719638	49365269	FALSE
15	rs55961674	3	122129203	122283735	TRUE
16	rs6803771	3	151090424	151132605	TRUE
17	rs7636454	3	178816112	178964032	TRUE
18	rs10513789	3	182645997	182877645	TRUE
19	rs34311866	4	734351	1030779	TRUE
20	rs4698412	4	15565874	15849588	TRUE
21	rs7673321	4	17808337	18035250	TRUE
22	rs6854006	4	77015665	77354030	TRUE
23	rs356182	4	90425944	91233392	TRUE
24	rs13117519	4	114340363	114407519	TRUE
25	rs7434295	4	170558604	170633172	TRUE
26	rs1867598	5	59837767	60547600	TRUE
27	rs246815	5	75568987	75619467	TRUE
28	rs9468199	6	27297875	27813813	TRUE
29	rs12528068	6	72479263	72513915	TRUE
30	rs9487736	6	112016261	112296141	TRUE
31	rs41286192	6	133118216	133212446	TRUE
32	rs199351	7	23110019	23417742	TRUE
33	rs1293298	8	11653154	11716473	TRUE
34	rs34096562	8	16695418	16739127	TRUE
35	rs11783129	8	22447426	22542962	TRUE
36	rs13294100	9	17522028	17828039	TRUE
37	rs6476434	9	33766536	34054300	TRUE
38	rs13664	10	15538218	15608805	TRUE
39	rs2178923	10	121415685	121708929	TRUE
40	rs4910150	11	10525919	10559783	TRUE
41	rs6592142	11	83487152	83544472	FALSE
42	rs3802920	11	133698733	133856043	TRUE
43	rs28370650	12	40286102	40829121	TRUE
44	rs73273590	12	41195135	41512239	TRUE
45	rs10847864	12	122992051	123898369	TRUE
46	rs11610045	12	133053029	133151607	TRUE
47	rs1078514	13	110402066	110463257	FALSE
48	rs1956438	14	37644792	38074673	TRUE
49	rs11158026	14	55283070	55485150	TRUE
50	rs1561758	14	88391116	88552409	TRUE
51	rs2251086	15	61988299	62090618	TRUE
52	rs1870293	16	30536672	31155458	TRUE
53	rs34133110	16	50733859	50842061	TRUE
54	rs3104776	16	52536885	52650909	TRUE
55	rs850731	17	42430244	42455022	FALSE
56	rs62053943	17	43149772	44865603	TRUE
57	rs61169879	17	59899199	60189143	TRUE
58	rs8091977	18	31332200	31414314	FALSE
59	rs4588066	18	40529267	40919806	TRUE
60	rs55818311	19	2341047	2341047	FALSE
61	rs6060983	20	30079277	30436088	FALSE
62	rs1736020	21	16804367	16814889	FALSE
63	rs2248244	21	38726347	38910600	FALSE
Fixed-Effect
Locus Number	rsID	CHR	Locus start	Locus end
1	rs578139575	1	65438868	65438868
2	rs11164870	1	93539383	94007922
3	rs35682329	1	154806908	156367081
4	rs6658353	1	161444369	161625633
5	rs10913578	1	171649458	171728983
6	rs12118655	1	205630893	205807504
7	rs4653767	1	226819796	227417478
8	rs1326293	1	232596129	232672841
9	rs76116224	2	18147848	18147848
10	rs73919910	2	20769246	20781985
11	rs9309337	2	61413723	61837947
12	rs4284873	2	69524593	69698158
13	rs2113417	2	95716644	96038093
14	rs11683001	2	102286492	102605850
15	rs57891859	2	135342710	135595968
16	rs10173157	2	158632980	158693082
17	rs4547489	2	161100663	161259685
18	rs1722659	2	161813579	161827204
19	rs353128	2	166132778	166138608
20	rs1474055	2	168979222	169178501
21	rs558910451	2	196864144	198210360
22	rs2082091	2	209102514	209437136
23	rs73038319	3	18064626	18450269
24	rs6808178	3	28685201	28712104
25	rs7651161	3	48213498	48333546
26	rs4858798	3	48719638	49365269
27	rs13083798	3	52551284	52820855
28	rs55961674	3	122070663	122289005
29	rs11707416	3	151090424	151132605
30	rs1450522	3	160796505	161138929
31	rs6806917	3	178816112	178964069
32	rs10513789	3	182645997	182884941
33	rs34311866	4	698456	1099797
34	rs16843452	4	2849168	2939018
35	rs4698412	4	15546549	15840839
36	rs34025766	4	17788715	18035250
37	rs4101061	4	77015665	77388198
38	rs356204	4	90299371	91453046
39	rs13107325	4	102926923	103292422
40	rs13117519	4	114340363	114407519
41	rs7434295	4	170292992	170633172
42	rs1867598	5	59806412	60546329
43	rs246815	5	75568987	75619467
44	rs1097312	5	79681960	79798487
45	rs17155009	5	102249207	102577894
46	rs13180906	5	124203948	124279454
47	rs11956597	5	133915761	134315853
48	rs4835682	5	137775581	137788987
49	rs9468199	6	26903384	28174024
50	rs12528068	6	72454496	72530409
51	rs9487736	6	111972263	112300985
52	rs9401855	6	126218961	126252633
53	rs41286192	6	133094768	133228586
54	rs199351	7	23109124	23407240
55	rs12540307	7	65016033	66459399
56	rs1293298	8	11628172	11722355
57	rs589518	8	16695418	16740339
58	rs3736147	8	22447426	22544158
59	rs6469271	8	110620866	110648272
60	rs384752	8	130853447	130947655
61	rs10756905	9	17523640	17828039
62	rs6476434	9	33664300	34389447
63	rs9696799	9	141015604	141016531
64	rs896435	10	15537270	15608805
65	rs2296887	10	103931931	104174895
66	rs117896735	10	121260786	121859599
67	rs7947308	11	1478565	1608877
68	rs4910149	11	10520781	10649293
69	rs715859	11	83487152	83544472
70	rs3802920	11	133698733	133856043
71	rs150361576	12	19461751	19461751
72	rs148163066	12	32979905	32979905
73	rs182832828	12	33654093	34837585
74	rs28370650	12	39137990	41615253
75	rs138017112	12	42148613	42295779
76	rs6582586	12	46102356	46454899
77	rs10847864	12	122991279	123912213
78	rs11610045	12	133053029	133155907
79	rs9535211	13	49915391	49985272
80	rs1127021	13	50238358	50406547
81	rs6491344	13	97768474	97915358
82	rs1078514	13	110402066	110463257
83	rs11623188	14	21833979	21915916
84	rs8005136	14	37575033	38075286
85	rs11158026	14	55237857	55501688
86	rs8012377	14	55946617	56201197
87	rs7153812	14	75114321	75392298
88	rs1561758	14	88391116	88552409
89	rs117903017	14	101201273	101240646
90	rs28648524	15	50713401	51060127
91	rs2251086	15	61988299	62091518
92	rs6497339	16	19257698	19279464
93	rs11646653	16	28702943	29001460
94	rs1870293	16	30517718	31167179
95	rs34133110	16	50715185	50845533
96	rs3104776	16	52536885	52649310
97	rs113487377	16	52945874	52990046
98	rs178654	17	15870401	16263682
99	rs12944773	17	36136832	36136832
100	rs665268	17	40599558	40818584
101	rs708383	17	42191893	42618412
102	rs62053943	17	43149772	44908263
103	rs4968451	17	59899199	60189143
104	rs74632503	17	73626925	73626925
105	rs77483524	17	76353910	76441984
106	rs4485435	17	80043044	80179147
107	rs1941685	18	31303557	31423047
108	rs4588066	18	40541827	40983997
109	rs55818311	19	2321430	2363319
110	rs4815573	20	3148720	3202764
111	rs77351827	20	5984414	6029552
112	rs6087783	20	30079277	30439120
113	rs1413146	20	46398175	46415849
114	rs2248244	21	38726499	38924516
115	rs9305690	21	41422527	41436601
116	rs2837730	21	41935253	41986000
117	rs73174657	22	41408754	41791200
118	rs10775809	22	50776441	50808574
Column name	Description
Locus	locus number
rsID	rsID
CHR	chromosome number
Locus start/end	start/end of the locus region in basepair position
Overlap with RE	if TRUE, the MR-MEGA locus contains or is within 250kb of variants significant in the random-effects analysis. If FALSE, this locus is unique to the MR-MEGA analysis.

## Sheet: Supplementary Table 6 - PESCA r
Method	LD proxy population	GenomicLocus	LeadSNP	proxySNP	Distance	R2	CHR	BP	Correlated_Alleles	Alleles	Nearest Protein Coding Gene	PP_EAS_ONLY	PP_EUR_ONLY	PP_BOTH	NOVEL	HIGHER_PP_BOTH	P(RE)	P(MR-MEGA)	P(ANC_HET)	P(RES_HET)
Random-Effect	EAS	1	rs11164870	rs661126	126781	0.9491	1	93678968	C=T,G=G	(T/G)	CCDC18	0.00113	0.0238533	0.186592	TRUE	TRUE	0.0004871
Random-Effect	EAS	1	rs11164870	rs3767964	263303	0.9284	1	93815490	C=T,G=C	(T/C)	DR1	0	0.0718883	0.520883	TRUE	TRUE	7.84e-05	2.23e-07	0.138061	0.752885
Random-Effect	EAS	1	rs11164870	rs10782959	259382	0.857	1	93811569	C=A,G=G	(A/G)	DR1	0.00038833	0.057085	0.542915	TRUE	TRUE	0.006658	4.14e-07	0.178008	0.143988
Random-Effect	EAS	1	rs11164870	rs35940311	111417	0.84	1	93663604	C=G,G=A	(G/A)	CCDC18	0.00051333	0.042545	0.757455	TRUE	TRUE	2.98e-05	3.33e-08	0.0869091	0.806736
Random-Effect	EAS	1	rs11164870	rs12138486	313204	0.8047	1	93865391	C=C,G=T	(C/T)	DR1	0.00259833	0	0	TRUE	FALSE	0.002662	0.00020345	0.0892419	0.646261
Random-Effect	EAS	2	rs11264304	rs11264304	0	1	1	155033317	T=T,C=C	(T/C)	ADAM15	0	0.0791117	0.919648	FALSE	TRUE	1.67e-14	4.63e-12	0.985364	0.228789
Random-Effect	EAS	3	rs6658353	rs7511868	-5723	0.933	1	161463331	G=G,C=A	(G/A)	FCGR2A	0	0.126005	0.710253	FALSE	TRUE	1.33e-07	1.2e-05	0.968832	0.439818
Random-Effect	EAS	5	rs823118	rs4396169	44737	0.8962	1	205768309	C=C,T=T	(C/T)	SLC41A1	0.00695833	0	0	FALSE	FALSE	0.1625	5.04e-16	1.81e-09	0.195616
Random-Effect	EAS	5	rs823118	rs1891091	-62154	0.8154	1	205661418	C=C,T=T	(C/T)	SLC45A3	0	0.112958	0.887042	FALSE	TRUE	2.71e-05	6.68e-31	0.217006	0.0158632
Random-Effect	EAS	5	rs823118	rs10751444	-61428	0.8045	1	205662144	C=T,T=C	(T/C)	SLC45A3	0	0.310365	0.689635	FALSE	TRUE	4.96e-10	4.19e-08	0.71145	0.274087
Random-Effect	EAS	7	rs35424499	rs35424499	0	1	1	232671890	G=G,A=A	(G/A)	SIPA1L2	0	0.0776217	0.922008	FALSE	TRUE	3.04e-17	4.89e-15	0.606839	0.642164
Random-Effect	EAS	10	rs72884569	rs2724171	24984	0.8661	2	169154462	T=A,C=C	(C/A)	STK39	0	0.0603033	0.639697	FALSE	TRUE	1.43e-08
Random-Effect	EAS	12	rs2371337	rs2371337	0	1	3	28708340	C=C,T=T	(C/T)	ZCWPW2	0	0.077205	0.922795	FALSE	TRUE	1.33e-10	1.8e-08	0.900001	0.161788
Random-Effect	EAS	13	rs16833168	rs6803240	-82286	0.9333	3	122172361	C=T,T=G	(T/G)	KPNA1	0.000888	0	0	FALSE	FALSE	0.00226
Random-Effect	EAS	14	rs11707416	rs9859538	-18002	0.9599	3	151090963	T=G,A=A	(G/A)	P2RY12	0	0.0717283	0.918383	FALSE	TRUE	2.7e-05	0.00061562	0.588683	0.500176
Random-Effect	EAS	15	rs6806917	rs11918587	-40751	0.9476	3	178820666	T=C,C=T	(C/T)	ZMAT3	0.00057667	0.00706667	0.21483	TRUE	TRUE	7.67e-07	4.24e-05	0.818204	0.780909
Random-Effect	EAS	15	rs6806917	rs116676086	106398	0.8754	3	178967815	T=G,C=A	(G/A)	KCNMB3	0.00385	0.00035	0.00498	TRUE	TRUE	0.005913	0.00896628	0.215071	0.148789
Random-Effect	EAS	16	rs9841498	rs11718171	-1626	0.9842	3	182725471	C=A,T=G	(A/G)	MCCC1	0	0.0772567	0.922743	FALSE	TRUE	2.62e-31	6.59e-29	0.420028	0.744639
Random-Effect	EAS	16	rs553548	rs596421	22533	0.8182	3	182861075	C=T,G=A	(T/A)	LAMP3	0.00057	0	0	FALSE	FALSE	0.0002271
Random-Effect	EAS	16	rs71314284	rs17803349	-132	1	3	182878123	C=C,T=T	(C/T)	LAMP3	0	0	0	FALSE		8.67e-11	1.37e-08	0.958221	0.501759
Random-Effect	EAS	17	rs2290404	rs3733344	5815	0.879	4	951040	A=T,G=G	(T/G)	TMEM175	0.000453	0.01627	0.215333	FALSE	TRUE	4.76e-17	3.45e-28	0.41478	0.294724
Random-Effect	EAS	17	rs11728344	rs17783233	12843	0.9029	4	976598	T=T,C=C	(T/C)	SLC26A1	0	0.0540667	0.68171	FALSE	TRUE	2.28e-33	1.79e-30	0.868803	0.822919
Random-Effect	EAS	17	rs4690221	rs13101828	-18089	0.9312	4	965720	C=A,T=G	(A/G)	DGKQ	0	0.117063	0.882937	FALSE	TRUE	7.03e-06	4.12e-27	0.0907793	0.423656
Random-Effect	EAS	17	rs4690221	rs3796621	-957	0.8936	4	982852	C=G,T=A	(G/A)	IDUA	0	0.120117	0.879883	FALSE	TRUE	2.77e-08	4.25e-26	0.129399	0.52318
Random-Effect	EAS	17	rs4690221	rs3733346	-29534	0.8012	4	954275	C=T,T=C	(T/C)	DGKQ	0.00075833	0	0	FALSE	FALSE	3.82e-13	2.47e-16	0.159768	0.757389
Random-Effect	EAS	18	rs16843452	rs7654786	14546	0.9455	4	2863714	C=A,T=G	(A/G)	ADD1	0	0.049855	0.234643	TRUE	TRUE	1.49e-06	2.97e-05	0.395474	0.595597
Random-Effect	EAS	18	rs16843452	rs1263359	12858	0.8272	4	2862026	C=G,T=A	(G/A)	ADD1	0.000608	0	0	TRUE	FALSE	0.6072	0.823427	0.727123	0.179794
Random-Effect	EAS	18	rs16843452	rs3775068	39273	0.8096	4	2888441	C=A,T=G	(A/G)	ADD1	0.000652	0	0	TRUE	FALSE	0.9434	0.860877	0.750061	0.162601
Random-Effect	EAS	19	rs73224656	rs73224656	0	1	4	15699793	G=G,A=A	(G/A)	BST1	0	0	0	FALSE		4.94e-09	1.02e-07	0.263816	0.958572
Random-Effect	EAS	19	rs4698412	rs11724635	-247	1	4	15737101	G=C,A=A	(C/A)	BST1	0	0	1	FALSE	TRUE	7.51e-36	6.53e-33	0.865342	0.365782
Random-Effect	EAS	19	rs4698412	rs4266290	-230	0.9512	4	15737118	G=C,A=G	(G/C)	BST1	0	0	1	FALSE	TRUE	8.8e-08	4.1e-28	0.540482	0.0433025
Random-Effect	EAS	20	rs34025766	rs6817306	-100753	0.9783	4	17868058	T=T,A=C	(T/C)	LCORL	0.00194	0.00017167	0.0139767	FALSE	TRUE	3.12e-09	2.6e-07	0.772743	0.57632
Random-Effect	EAS	20	rs34025766	rs2061455	66439	0.8567	4	18035250	T=A,A=G	(A/G)	LCORL	3.5e-05	0.016445	0.60133	FALSE	TRUE	3.27e-12	6.71e-10	0.979058	0.943652
Random-Effect	EAS	21	rs1542096	rs1542096	0	1	4	77204500	C=C,T=T	(C/T)	FAM47E	0.00134833	0	0.00053333	FALSE	FALSE	1.35e-12	1.09e-10	0.525587	0.779213
Random-Effect	EAS	21	rs59738370	rs4859442	-2280	1	4	77208107	T=A,A=G	(G/A)	FAM47E	0	0.119705	0.880295	FALSE	TRUE	1.75e-12	9.69e-11	0.394006	0.547236
Random-Effect	EAS	21	rs59738370	rs11935444	1830	0.9307	4	77212217	T=C,A=T	(T/C)	FAM47E	0	0.0990583	0.80721	FALSE	TRUE	2.4e-12	1.6e-10	0.462931	0.471371
Random-Effect	EAS	21	rs59738370	rs140822363	-303	0.9156	4	77210084	T=T,A=C	(T/C)	FAM47E	0.0001	0	0	FALSE	FALSE	0.9113	0.697995	0.534931	0.217602
Random-Effect	EAS	21	rs4859676	rs6838416	-22	0.9949	4	77378829	G=G,A=A	(G/A)	SHROOM3	0.00049	0	0.00171167	FALSE	TRUE	2.2e-09	8.38e-08	0.419373	0.378418
Random-Effect	EAS	22	rs7679614	rs28814315	-2578	1	4	90438536	T=G,C=C	(G/C)	SNCA	0	0	0	FALSE		9.46e-12	6.4e-10	0.498947	0.748695
Random-Effect	EAS	22	rs7679614	rs11732740	-18085	0.8416	4	90423029	T=A,C=G	(A/G)	GPRIN3	0.00035333	0	0	FALSE	FALSE	0.003384	0.00816853	0.160927	0.880962
Random-Effect	EAS	22	rs1837890	rs974711	1321	0.9956	4	90737327	A=G,C=A	(G/A)	SNCA	0	0	0	FALSE		0.0176	0.0350444	0.0459151	0.013129
Random-Effect	EAS	22	rs17016622	rs6838592	-112061	0.8101	4	90999570	A=A,G=G	(A/G)	CCSER1	0	0	0	FALSE		1.54e-09	4.06e-08	0.301109	0.566659
Random-Effect	EAS	22	rs57957708	rs12647859	100749	0.9312	4	91230579	G=G,T=A	(G/A)	CCSER1	0	0	0	FALSE		5.35e-07	4.2e-16	0.0838547	0.683684
Random-Effect	EAS	23	rs13117519	rs13117519	0	1	4	114369065	C=C,T=T	(C/T)	CAMK2D	0	0.09548	0.885415	FALSE	TRUE	4.89e-13	3.43e-11	0.450316	0.901082
Random-Effect	EAS	24	rs7434295	rs72696649	69074	0.8238	4	170633020	C=A,T=T	(T/A)	CLCN3	0	0.0635133	0.914735	FALSE	TRUE	2.69e-10
Random-Effect	EAS	26	rs67560206	rs35662301	-1703	0.9787	5	75590283	G=T,C=C	(T/C)	SV2C	0	0.22479	0.72521	FALSE	TRUE	0.0003135	1.72e-06	0.100476	0.530966
Random-Effect	EAS	27	rs11956597	rs79082746	-46750	0.9099	5	134052008	A=A,T=C	(A/C)	SEC24A	0	0.0898	0.910243	FALSE	TRUE	0.05669	4.67e-06	0.88317	0.00300608
Random-Effect	EAS	28	rs17739727	rs12199213	-6901	1	6	27322887	A=C,C=A	(C/A)	ZNF391	0	0.0884983	0.911502	FALSE	TRUE	3.43e-08	9.13e-09	0.312897	0.450943
Random-Effect	EAS	28	rs17739727	rs72839482	7152	0.9516	6	27336940	A=T,C=C	(T/C)	ZNF391	0	0.103833	0.896167	FALSE	TRUE	1.12e-09	4.48e-08	0.419115	0.448481
Random-Effect	EAS	28	rs17739727	rs80183551	124658	0.9101	6	27454446	A=A,C=G	(A/G)	ZNF184	0.001915	0	0	FALSE	FALSE	1.16e-05	0.0003007	0.597574	0.631441
Random-Effect	EAS	28	rs17739727	rs9468168	230448	0.8623	6	27560236	A=G,C=C	(G/C)	ZNF184	0.00017667	0	0	FALSE	FALSE	4.63e-05	5.84e-09	0.0633399	0.67734
Random-Effect	EAS	28	rs17739727	rs9461366	-19255	0.8364	6	27310533	A=G,C=A	(G/A)	POM121L2	0.00160333	0	0	FALSE	FALSE	2.39e-07
Random-Effect	EAS	28	rs9393826	rs138585026	121027	0.8121	6	27673797	C=A,A=G	(G/A)	HIST1H2BL	0.00219	0	0	FALSE	FALSE	3.72e-06	8.97e-06	0.346106	0.405933
Random-Effect	EAS	28	rs9468206	rs9468199	-9238	0.9217	6	27681215	G=G,T=A	(G/A)	HIST1H2BL	0.0011	0	0	FALSE	FALSE	4.42e-08	8.78e-13	0.283558	0.375529
Random-Effect	EAS	28	rs9468206	rs9461407	55285	0.8354	6	27745738	G=G,T=A	(G/A)	HIST1H2BL	0.00042667	0	0	FALSE	FALSE	3.63e-12
Random-Effect	EAS	29	rs2881955	rs12528068	8499	0.9881	6	72487762	C=C,T=T	(C/T)	RIMS1	0	0.0277083	0.972292	FALSE	TRUE	0.0002182	7.11e-12	0.118501	0.432443
Random-Effect	EAS	30	rs57650567	rs55737150	-234	0.8476	6	112172722	G=G,A=C	(G/C)	FYN	0.012155	0	0	FALSE	FALSE	0.001943	2.13e-10	0.00485499	0.794247
Random-Effect	EAS	30	rs626007	rs539756	14611	0.9495	6	112272638	A=G,G=A	(G/A)	FYN	0	0.12372	0.87628	FALSE	TRUE	7.4e-13	4.45e-11	0.405528	0.600396
Random-Effect	EAS	30	rs626007	rs943436	-15873	0.9035	6	112242154	A=T,G=C	(T/C)	FYN	0.00034167	0	0	FALSE	FALSE	8.85e-10	2.13e-08	0.269413	0.946596
Random-Effect	EAS	33	rs2294139	rs12898	-4244	0.8883	8	11701198	G=G,T=A	(G/A)	CTSB	0.00026333	0	0	FALSE	FALSE	0.631	0.324814	0.219353	0.852988
Random-Effect	EAS	33	rs2294139	rs11250169	-6034	0.8505	8	11699408	G=G,T=T	(T/G)	CTSB	0.00079333	0	0	FALSE	FALSE	0.8776	0.030493	0.1449	0.202207
Random-Effect	EAS	33	rs2294139	rs6980952	11031	0.848	8	11716473	G=G,T=C	(G/C)	CTSB	0	0.031665	0.293683	FALSE	TRUE	1.35e-11	7.26e-10	0.42272	0.852974
Random-Effect	EAS	33	rs2294139	rs2272767	5617	0.8469	8	11711059	G=C,T=T	(C/T)	CTSB	0.00139833	0.0263	0.115277	FALSE	TRUE	2.25e-12	2.29e-10	0.638899	0.598777
Random-Effect	EAS	33	rs2294139	rs2294140	235	0.8195	8	11705677	G=C,T=G	(C/G)	CTSB	0	0.0333567	0.464957	FALSE	TRUE	8.29e-11	5.97e-09	0.580455	0.908361
Random-Effect	EAS	33	rs2294139	rs6601616	-1790	0.8057	8	11703652	G=A,T=G	(A/G)	CTSB	0.001625	0.00404833	0.0655033	FALSE	TRUE	3.35e-08	2.68e-06	0.852688	0.319621
Random-Effect	EAS	34	rs1717289	rs1717289	0	1	8	16695418	C=C,T=T	(C/T)	FGF20	0.00642833	0	0	FALSE	FALSE	7.54e-17	4.89e-15	0.304463	0.849497
Random-Effect	EAS	35	rs2280104	rs2280104	0	1	8	22525980	T=T,C=C	(T/C)	BIN3	0.005155	0.00419	0.353348	FALSE	TRUE	3.85e-11	3.94e-09	0.721116	0.534774
Random-Effect	EAS	37	rs2754330	rs2593405	2483	0.9317	9	17557130	G=C,A=T	(C/T)	SH3GL2	0	0.0463433	0.253657	FALSE	TRUE	3.5e-11	5.09e-10	0.143994	0.954832
Random-Effect	EAS	37	rs2754330	rs2593371	-22679	0.8983	9	17531968	G=T,A=C	(T/C)	CNTLN	0	0.0411567	0.258843	FALSE	TRUE	4.29e-08	1.11e-06	0.369159	0.760968
Random-Effect	EAS	37	rs2754330	rs2593404	4746	0.8299	9	17559393	G=T,A=C	(T/C)	SH3GL2	0.00029833	0	0	FALSE	FALSE	0.7844	0.802304	0.668233	0.528225
Random-Effect	EAS	37	rs2754330	rs2593402	8499	0.8148	9	17563146	G=G,A=T	(G/T)	SH3GL2	0.00034667	0	0	FALSE	FALSE	1.58e-06	1.96e-05	0.263744	0.629103
Random-Effect	EAS	37	rs10435770	rs13294100	-1478	0.949	9	17579690	C=G,G=T	(T/G)	SH3GL2	0	0.0890033	0.910997	FALSE	TRUE	9.23e-09	7.92e-21	0.237669	0.272837
Random-Effect	EAS	37	rs10435770	rs10810812	4933	0.9108	9	17586101	C=A,G=G	(A/G)	SH3GL2	0.0653	0	0	FALSE	FALSE	1.2e-15	4.7e-14	0.21786	0.715409
Random-Effect	EAS	37	rs10435770	rs7047611	4728	0.8844	9	17585896	C=G,G=A	(G/A)	SH3GL2	0.0178983	0	0	FALSE	FALSE	0.01215	0.00512458	0.0994143	0.526773
Random-Effect	EAS	37	rs10435770	rs7022382	-6445	0.8843	9	17574723	C=G,G=C	(C/G)	SH3GL2	0	0	0	FALSE		0.02048	0.00149024	0.0496378	0.419855
Random-Effect	EAS	37	rs10435770	rs10113874	14294	0.881	9	17595462	C=A,G=G	(A/G)	SH3GL2	0.03793	0	0	FALSE	FALSE	0.09032	0.0104612	0.0287191	0.406835
Random-Effect	EAS	37	rs10435770	rs3808776	9131	0.8549	9	17590299	C=G,G=A	(G/A)	SH3GL2	0.0428017	0	0	FALSE	FALSE	0.813	0.0550665	0.0393862	0.457909
Random-Effect	EAS	37	rs4961582	rs4961582	0	1	9	17641967	C=C,G=G	(C/G)	SH3GL2	0.0168	0	0.05	FALSE	TRUE	3.49e-09	3.28e-07	0.838872	0.672691
Random-Effect	EAS	37	rs10756905	rs2209440	9454	0.9358	9	17736342	C=T,T=G	(T/G)	SH3GL2	0.005785	0	0	FALSE	FALSE	1.26e-11	2e-09	0.904939	0.628692
Random-Effect	EAS	37	rs10756905	rs10810835	-2632	0.8407	9	17724256	C=A,T=G	(A/G)	SH3GL2	0	0.022985	0.169295	FALSE	TRUE	6.73e-22	1.69e-19	0.637339	0.386399
Random-Effect	EAS	37	rs1536067	rs1536067	0	1	9	17737893	C=C,G=G	(C/G)	SH3GL2	0	0	0	FALSE		2.15e-09	1.27e-07	0.593749	0.922444
Random-Effect	EAS	38	rs6476434	rs10758239	24753	0.8935	9	34071144	C=A,T=C	(A/C)	DCAF12	0.001915	0.00095667	0.0264817	FALSE	TRUE	0.0005703	5.63e-05	0.124827	0.887403
Random-Effect	EAS	40	rs8946	rs8946	0	1	10	121437012	G=G,C=C	(G/C)	BAG3	0.00037	0.015805	0.125178	FALSE	TRUE	5.26e-14	1.93e-12	0.239459	0.762086
Random-Effect	EAS	41	rs4910149	rs7350542	-3234	0.9342	11	10529822	C=A,A=G	(A/G)	MTRNR2L8	0	0.057625	0.942375	FALSE	TRUE	5.36e-06	6.38e-09	0.129952	0.741569
Random-Effect	EAS	41	rs4910149	rs10840430	-10078	0.811	11	10522978	C=G,A=T	(G/T)	AMPD3	0	0	0.00178167	FALSE	TRUE	0.5445	0.00066504	0.00029529	0.895252
Random-Effect	EAS	41	rs4910154	rs7932321	-30196	0.8099	11	10523476	C=C,T=T	(C/T)	AMPD3	0.00168667	0	0.505553	FALSE	TRUE	7.86e-06	8.6e-05	0.275915	0.762454
Random-Effect	EAS	42	rs1944734	rs10791324	-16012	0.9593	11	133704065	G=T,A=C	(T/C)	SPATA19	0.00052	0	0	FALSE	FALSE	3.97e-08	2.07e-06	0.642911	0.572608
Random-Effect	EAS	42	rs1944734	rs2250123	-9281	0.9243	11	133710796	G=T,A=C	(T/C)	SPATA19	0.00054333	0.0294033	0.257665	FALSE	TRUE	8.26e-11	4.62e-09	0.476762	0.719842
Random-Effect	EAS	42	rs1944734	rs7928888	-16381	0.8991	11	133703696	G=A,A=C	(A/C)	SPATA19	0.000947	0.034505	0.309908	FALSE	TRUE	1.44e-10	1.44e-08	0.754139	0.498919
Random-Effect	EAS	42	rs1944734	rs1944733	5868	0.8895	11	133725945	G=A,A=G	(A/G)	SPATA19	0.00230167	0	0	FALSE	FALSE	3.3e-09	1.73e-07	0.554704	0.703209
Random-Effect	EAS	42	rs1944734	rs2097101	-18121	0.8599	11	133701956	G=A,A=G	(A/G)	SPATA19	0	0.0679133	0.9293	FALSE	TRUE	3.41e-10	3.55e-08	0.803042	0.55373
Random-Effect	EAS	42	rs329675	rs329675	0	1	11	133778102	C=C,T=T	(C/T)	IGSF9B	0	0.115497	0.68396	FALSE	TRUE	2.07e-09	5.39e-08	0.303772	0.577911
Random-Effect	EAS	45	rs10877877	rs7980080	-5322	0.8993	12	40362131	C=A,G=G	(A/G)	SLC2A13	0.00039333	0	0	FALSE	FALSE	0.04837	0.0213669	0.243851	0.294432
Random-Effect	EAS	45	rs7132187	rs10878372	-28114	0.8437	12	40716694	G=A,A=G	(A/G)	LRRK2	0	0	0	FALSE		0.06724	0.183276	0.411869	0.845148
Random-Effect	EAS	46	rs6582586	rs6582586	0	1	12	46416742	G=G,A=A	(G/A)	SCAF11	0.00486833	0.00132167	0.0119133	FALSE	TRUE	5.17e-10	5.94e-08	0.868054	0.443473
Random-Effect	EAS	47	rs12817488	rs10847864	30304	0.8514	12	123326598	G=G,A=T	(G/T)	HIP1R	0	0.0773683	0.922632	FALSE	TRUE	2.8e-08	1.91e-41	0.0418259	0.260768
Random-Effect	EAS	47	rs12817488	rs10847839	26266	0.8429	12	123322560	G=T,A=C	(T/C)	HIP1R	0	0.0726717	0.927328	FALSE	TRUE	7.37e-13	2.7e-36	0.0781452	0.858578
Random-Effect	EAS	47	rs2292137	rs2292137	0	1	12	123339358	C=C,G=G	(C/G)	HIP1R	0.01131	0	0	FALSE	FALSE	7.08e-19	2.79e-16	0.961446	0.930913
Random-Effect	EAS	47	rs28659953	rs28659953	0	1	12	123912213	T=T,C=C	(T/C)	RILPL2	0.00324	0	0	FALSE	FALSE	1.79e-10	2.59e-08	0.940936	0.992066
Random-Effect	EAS	48	rs11610045	rs11610045	0	1	12	133063768	G=G,A=A	(G/A)	FBRSL1	0.00291833	0.0132117	0.369195	FALSE	TRUE	8.23e-13	4.62e-11	0.384693	0.785292
Random-Effect	EAS	50	rs12147950	rs1950819	-30105	0.9726	14	37959165	T=T,C=G	(T/G)	MIPOL1	0.00015333	0	0.000135	FALSE	FALSE	3.6e-08	2.42e-06	0.765564	0.426103
Random-Effect	EAS	51	rs72713456	rs72713453	-5888	0.9653	14	55285160	T=C,C=T	(C/T)	GCH1	0.00396667	0	0.0125333	FALSE	TRUE	1.12e-11	5.93e-10	0.414044	0.414555
Random-Effect	EAS	51	rs8018800	rs10148100	30904	0.9289	14	55484210	A=A,G=G	(A/G)	WDHD1	0	0.110932	0.889068	FALSE	TRUE	4.93e-15	3.77e-13	0.403633	0.984924
Random-Effect	EAS	51	rs8018800	rs2149482	-84679	0.8559	14	55368627	A=C,G=T	(C/T)	GCH1	0	0.11192	0.88808	FALSE	TRUE	5.18e-17	4.5e-15	0.382542	0.887697
Random-Effect	EAS	53	rs2008686	rs406280	-92272	0.9288	14	88393505	C=T,G=C	(C/T)	GALC	0.00036833	0.04066	0.419455	FALSE	TRUE	1.02e-07	8.95e-06	0.945568	0.422549
Random-Effect	EAS	53	rs2008686	rs28533072	-14799	0.8945	14	88470978	C=T,G=C	(C/T)	GPR65	0.00012667	0	0	FALSE	FALSE	0.3456	0.053615	0.875665	0.0202962
Random-Effect	EAS	53	rs2008686	rs3850378	-68260	0.8511	14	88417517	C=C,G=T	(T/C)	GALC	0.000595	0	0	FALSE	FALSE	0.8097	0.261389	0.401898	0.0640962
Random-Effect	EAS	54	rs28648524	rs62016946	-63274	0.8549	15	50724135	A=C,T=G	(C/G)	USP8	0.00260833	0	0	TRUE	FALSE	0.0001274	0.00406531	0.884966	0.619996
Random-Effect	EAS	54	rs28648524	rs17645290	546	0.8115	15	50787955	A=T,T=C	(T/C)	USP8	0.000925	0	0	TRUE	FALSE	0.001358	0.00035064	0.361708	0.263368
Random-Effect	EAS	55	rs2251086	rs4774417	-3683	0.9308	15	61993702	T=G,C=A	(G/A)	VPS13C	0	0.0128333	0.987167	FALSE	TRUE	1.33e-07	2.47e-19	0.471731	0.135448
Random-Effect	EAS	55	rs2251086	rs2247231	-9086	0.8975	15	61988299	T=A,C=G	(A/G)	VPS13C	0	0.060335	0.939665	FALSE	TRUE	6.9e-21	1.75e-18	0.678007	0.605041
Random-Effect	EAS	57	rs34133110	rs718226	25644	0.8288	16	50769563	C=A,T=G	(A/G)	NOD2	0	0.0996517	0.900348	FALSE	TRUE	9.7e-05	7.85e-07	0.355228	0.31009
Random-Effect	EAS	61	rs665268	rs676387	-15756	1	17	40706273	A=C,G=A	(C/A)	HSD17B1	0	0.079845	0.605338	FALSE	TRUE	0.0005766	1.33e-06	0.172674	0.633569
Random-Effect	EAS	62	rs62066707	rs72832877	4584	0.8717	17	43278576	T=C,A=T	(C/T)	FMNL1	0.00331333	0	0	FALSE	FALSE	1.92e-12	1.86e-10	0.61136	0.921582
Random-Effect	EAS	62	rs1880748	rs1880748	0	1	17	43788796	T=T,C=C	(T/C)	CRHR1	0.00018333	0	0	FALSE	FALSE	4.4e-10	9.55e-09	0.23643	0.771697
Random-Effect	EAS	62	rs7225082	rs7225082	0	1	17	43848495	G=G,T=T	(G/T)	CRHR1	0.00109	0	0	FALSE	FALSE	5.85e-18	6.42e-16	0.430888	0.446108
Random-Effect	EAS	62	rs7521	rs8065825	70094	0.9793	17	44175489	A=G,G=A	(A/G)	KANSL1	0.00067167	0.0503767	0.499623	FALSE	TRUE	0.0004947	1.07e-17	0.27883	0.170599
Random-Effect	EAS	62	rs34724124	rs3851781	-11215	0.8684	17	44891301	G=C,A=T	(C/T)	WNT3	0.00043167	0	0	FALSE	FALSE	2.11e-08	7.33e-07	0.450103	0.793464
Random-Effect	EAS	64	rs77483524	rs56971055	-21984	0.9107	17	76382296	A=A,G=C	(A/C)	PGS1	0.00206667	0.0151817	0.63482	FALSE	TRUE	1.36e-08	8.39e-07	0.682305	0.990324
Random-Effect	EAS	66	rs4588066	rs4588066	0	1	18	40672964	G=G,A=A	(G/A)	RIT2	0	0.00588333	0.994117	FALSE	TRUE	5.57e-31	2.14e-28	0.587721	0.688708
Random-Effect	EAS	66	rs75344947	rs75344947	0	1	18	40940932	T=T,C=C	(T/C)	SYT4	0	0.09478	0.849233	FALSE	TRUE	9.1e-10
Random-Effect	EAS	68	rs73174657	rs9607782	153398	0.907	22	41587556	G=T,A=A	(T/A)	EP300	0.00070833	0	0	TRUE	FALSE	4.85e-06
Random-Effect	EAS	68	rs73174657	rs9611522	193766	0.9055	22	41627924	G=C,A=T	(C/T)	L3MBTL2	0.00109667	0.00913667	0.08283	TRUE	TRUE	7.29e-09	6.05e-07	0.804808	0.856624
Random-Effect	EAS	68	rs73174657	rs4820434	202961	0.9043	22	41637119	G=G,A=T	(G/T)	CHADL	0	0.079605	0.76924	TRUE	TRUE	1.03e-08	5.65e-07	0.614528	0.890368
Random-Effect	EAS	68	rs73174657	rs13056300	-25404	0.8137	22	41408754	G=T,A=C	(T/C)	RBX1	0.00142667	0.0292483	0.278885	TRUE	TRUE	1.03e-07	6.08e-06	0.749723	0.669134
Random-Effect	EAS	69	rs10775809	rs186314729	-31865	0.9681	22	50776152	A=T,T=C	(T/C)	PPP6R2	0	0	0	TRUE		4.31e-07	1.22e-05	0.475982	0.375219
Random-Effect	EAS	69	rs10775809	rs60708277	453	0.8518	22	50808470	A=A,T=G	(A/G)	PPP6R2	0	0.0536433	0.946357	TRUE	TRUE	0.0004265	2.35e-06	0.643002	0.086671
Random-Effect	EAS	69	rs10775809	rs28638301	-11557	0.8276	22	50796460	A=G,T=A	(G/A)	PPP6R2	0	0.0766267	0.923373	TRUE	TRUE	1.11e-09	8.14e-08	0.672575	0.945677
Random-Effect	EUR	1	rs11164870	rs661126	126781	0.9491	1	93678968	C=T,G=G	(T/G)	CCDC18	0.00113	0.0238533	0.186592	TRUE	TRUE	0.0004871
Random-Effect	EUR	1	rs11164870	rs3767964	263303	0.9284	1	93815490	C=T,G=C	(T/C)	DR1	0	0.0718883	0.520883	TRUE	TRUE	7.84e-05	2.23e-07	0.138061	0.752885
Random-Effect	EUR	1	rs11164870	rs10782959	259382	0.857	1	93811569	C=A,G=G	(A/G)	DR1	0.00038833	0.057085	0.542915	TRUE	TRUE	0.006658	4.14e-07	0.178008	0.143988
Random-Effect	EUR	1	rs11164870	rs35940311	111417	0.84	1	93663604	C=G,G=A	(G/A)	CCDC18	0.00051333	0.042545	0.757455	TRUE	TRUE	2.98e-05	3.33e-08	0.0869091	0.806736
Random-Effect	EUR	1	rs11164870	rs12138486	313204	0.8047	1	93865391	C=C,G=T	(C/T)	DR1	0.00259833	0	0	TRUE	FALSE	0.002662	0.00020345	0.0892419	0.646261
Random-Effect	EUR	2	rs11264304	rs11264304	0	1	1	155033317	T=T,C=C	(T/C)	ADAM15	0	0.0791117	0.919648	FALSE	TRUE	1.67e-14	4.63e-12	0.985364	0.228789
Random-Effect	EUR	3	rs6658353	rs7511868	-5723	0.933	1	161463331	G=G,C=A	(G/A)	FCGR2A	0	0.126005	0.710253	FALSE	TRUE	1.33e-07	1.2e-05	0.968832	0.439818
Random-Effect	EUR	5	rs823118	rs4396169	44737	0.8962	1	205768309	C=C,T=T	(C/T)	SLC41A1	0.00695833	0	0	FALSE	FALSE	0.1625	5.04e-16	1.81e-09	0.195616
Random-Effect	EUR	5	rs823118	rs1891091	-62154	0.8154	1	205661418	C=C,T=T	(C/T)	SLC45A3	0	0.112958	0.887042	FALSE	TRUE	2.71e-05	6.68e-31	0.217006	0.0158632
Random-Effect	EUR	5	rs823118	rs10751444	-61428	0.8045	1	205662144	C=T,T=C	(T/C)	SLC45A3	0	0.310365	0.689635	FALSE	TRUE	4.96e-10	4.19e-08	0.71145	0.274087
Random-Effect	EUR	7	rs35424499	rs35424499	0	1	1	232671890	G=G,A=A	(G/A)	SIPA1L2	0	0.0776217	0.922008	FALSE	TRUE	3.04e-17	4.89e-15	0.606839	0.642164
Random-Effect	EUR	10	rs72884569	rs2724171	24984	0.8661	2	169154462	T=A,C=C	(C/A)	STK39	0	0.0603033	0.639697	FALSE	TRUE	1.43e-08
Random-Effect	EUR	12	rs2371337	rs2371337	0	1	3	28708340	C=C,T=T	(C/T)	ZCWPW2	0	0.077205	0.922795	FALSE	TRUE	1.33e-10	1.8e-08	0.900001	0.161788
Random-Effect	EUR	13	rs16833168	rs6803240	-82286	0.9333	3	122172361	C=T,T=G	(T/G)	KPNA1	0.000888	0	0	FALSE	FALSE	0.00226
Random-Effect	EUR	14	rs11707416	rs9859538	-18002	0.9599	3	151090963	T=G,A=A	(G/A)	P2RY12	0	0.0717283	0.918383	FALSE	TRUE	2.7e-05	0.00061562	0.588683	0.500176
Random-Effect	EUR	15	rs6806917	rs11918587	-40751	0.9476	3	178820666	T=C,C=T	(C/T)	ZMAT3	0.00057667	0.00706667	0.21483	TRUE	TRUE	7.67e-07	4.24e-05	0.818204	0.780909
Random-Effect	EUR	15	rs6806917	rs116676086	106398	0.8754	3	178967815	T=G,C=A	(G/A)	KCNMB3	0.00385	0.00035	0.00498	TRUE	TRUE	0.005913	0.00896628	0.215071	0.148789
Random-Effect	EUR	16	rs9841498	rs11718171	-1626	0.9842	3	182725471	C=A,T=G	(A/G)	MCCC1	0	0.0772567	0.922743	FALSE	TRUE	2.62e-31	6.59e-29	0.420028	0.744639
Random-Effect	EUR	16	rs553548	rs596421	22533	0.8182	3	182861075	C=T,G=A	(T/A)	LAMP3	0.00057	0	0	FALSE	FALSE	0.0002271
Random-Effect	EUR	16	rs71314284	rs17803349	-132	1	3	182878123	C=C,T=T	(C/T)	LAMP3	0	0	0	FALSE		8.67e-11	1.37e-08	0.958221	0.501759
Random-Effect	EUR	17	rs2290404	rs3733344	5815	0.879	4	951040	A=T,G=G	(T/G)	TMEM175	0.000453	0.01627	0.215333	FALSE	TRUE	4.76e-17	3.45e-28	0.41478	0.294724
Random-Effect	EUR	17	rs11728344	rs17783233	12843	0.9029	4	976598	T=T,C=C	(T/C)	SLC26A1	0	0.0540667	0.68171	FALSE	TRUE	2.28e-33	1.79e-30	0.868803	0.822919
Random-Effect	EUR	17	rs4690221	rs13101828	-18089	0.9312	4	965720	C=A,T=G	(A/G)	DGKQ	0	0.117063	0.882937	FALSE	TRUE	7.03e-06	4.12e-27	0.0907793	0.423656
Random-Effect	EUR	17	rs4690221	rs3796621	-957	0.8936	4	982852	C=G,T=A	(G/A)	IDUA	0	0.120117	0.879883	FALSE	TRUE	2.77e-08	4.25e-26	0.129399	0.52318
Random-Effect	EUR	17	rs4690221	rs3733346	-29534	0.8012	4	954275	C=T,T=C	(T/C)	DGKQ	0.00075833	0	0	FALSE	FALSE	3.82e-13	2.47e-16	0.159768	0.757389
Random-Effect	EUR	18	rs16843452	rs7654786	14546	0.9455	4	2863714	C=A,T=G	(A/G)	ADD1	0	0.049855	0.234643	TRUE	TRUE	1.49e-06	2.97e-05	0.395474	0.595597
Random-Effect	EUR	18	rs16843452	rs1263359	12858	0.8272	4	2862026	C=G,T=A	(G/A)	ADD1	0.000608	0	0	TRUE	FALSE	0.6072	0.823427	0.727123	0.179794
Random-Effect	EUR	18	rs16843452	rs3775068	39273	0.8096	4	2888441	C=A,T=G	(A/G)	ADD1	0.000652	0	0	TRUE	FALSE	0.9434	0.860877	0.750061	0.162601
Random-Effect	EUR	19	rs73224656	rs73224656	0	1	4	15699793	G=G,A=A	(G/A)	BST1	0	0	0	FALSE		4.94e-09	1.02e-07	0.263816	0.958572
Random-Effect	EUR	19	rs4698412	rs11724635	-247	1	4	15737101	G=C,A=A	(C/A)	BST1	0	0	1	FALSE	TRUE	7.51e-36	6.53e-33	0.865342	0.365782
Random-Effect	EUR	19	rs4698412	rs4266290	-230	0.9512	4	15737118	G=C,A=G	(G/C)	BST1	0	0	1	FALSE	TRUE	8.8e-08	4.1e-28	0.540482	0.0433025
Random-Effect	EUR	20	rs34025766	rs6817306	-100753	0.9783	4	17868058	T=T,A=C	(T/C)	LCORL	0.00194	0.00017167	0.0139767	FALSE	TRUE	3.12e-09	2.6e-07	0.772743	0.57632
Random-Effect	EUR	20	rs34025766	rs2061455	66439	0.8567	4	18035250	T=A,A=G	(A/G)	LCORL	3.5e-05	0.016445	0.60133	FALSE	TRUE	3.27e-12	6.71e-10	0.979058	0.943652
Random-Effect	EUR	21	rs1542096	rs1542096	0	1	4	77204500	C=C,T=T	(C/T)	FAM47E	0.00134833	0	0.00053333	FALSE	FALSE	1.35e-12	1.09e-10	0.525587	0.779213
Random-Effect	EUR	21	rs59738370	rs4859442	-2280	1	4	77208107	T=A,A=G	(G/A)	FAM47E	0	0.119705	0.880295	FALSE	TRUE	1.75e-12	9.69e-11	0.394006	0.547236
Random-Effect	EUR	21	rs59738370	rs11935444	1830	0.9307	4	77212217	T=C,A=T	(T/C)	FAM47E	0	0.0990583	0.80721	FALSE	TRUE	2.4e-12	1.6e-10	0.462931	0.471371
Random-Effect	EUR	21	rs59738370	rs140822363	-303	0.9156	4	77210084	T=T,A=C	(T/C)	FAM47E	0.0001	0	0	FALSE	FALSE	0.9113	0.697995	0.534931	0.217602
Random-Effect	EUR	21	rs4859676	rs6838416	-22	0.9949	4	77378829	G=G,A=A	(G/A)	SHROOM3	0.00049	0	0.00171167	FALSE	TRUE	2.2e-09	8.38e-08	0.419373	0.378418
Random-Effect	EUR	22	rs7679614	rs28814315	-2578	1	4	90438536	T=G,C=C	(G/C)	SNCA	0	0	0	FALSE		9.46e-12	6.4e-10	0.498947	0.748695
Random-Effect	EUR	22	rs7679614	rs11732740	-18085	0.8416	4	90423029	T=A,C=G	(A/G)	GPRIN3	0.00035333	0	0	FALSE	FALSE	0.003384	0.00816853	0.160927	0.880962
Random-Effect	EUR	22	rs1837890	rs974711	1321	0.9956	4	90737327	A=G,C=A	(G/A)	SNCA	0	0	0	FALSE		0.0176	0.0350444	0.0459151	0.013129
Random-Effect	EUR	22	rs17016622	rs6838592	-112061	0.8101	4	90999570	A=A,G=G	(A/G)	CCSER1	0	0	0	FALSE		1.54e-09	4.06e-08	0.301109	0.566659
Random-Effect	EUR	22	rs57957708	rs12647859	100749	0.9312	4	91230579	G=G,T=A	(G/A)	CCSER1	0	0	0	FALSE		5.35e-07	4.2e-16	0.0838547	0.683684
Random-Effect	EUR	23	rs13117519	rs13117519	0	1	4	114369065	C=C,T=T	(C/T)	CAMK2D	0	0.09548	0.885415	FALSE	TRUE	4.89e-13	3.43e-11	0.450316	0.901082
Random-Effect	EUR	24	rs7434295	rs72696649	69074	0.8238	4	170633020	C=A,T=T	(T/A)	CLCN3	0	0.0635133	0.914735	FALSE	TRUE	2.69e-10
Random-Effect	EUR	26	rs67560206	rs35662301	-1703	0.9787	5	75590283	G=T,C=C	(T/C)	SV2C	0	0.22479	0.72521	FALSE	TRUE	0.0003135	1.72e-06	0.100476	0.530966
Random-Effect	EUR	27	rs11956597	rs79082746	-46750	0.9099	5	134052008	A=A,T=C	(A/C)	SEC24A	0	0.0898	0.910243	FALSE	TRUE	0.05669	4.67e-06	0.88317	0.00300608
Random-Effect	EUR	28	rs17739727	rs12199213	-6901	1	6	27322887	A=C,C=A	(C/A)	ZNF391	0	0.0884983	0.911502	FALSE	TRUE	3.43e-08	9.13e-09	0.312897	0.450943
Random-Effect	EUR	28	rs17739727	rs72839482	7152	0.9516	6	27336940	A=T,C=C	(T/C)	ZNF391	0	0.103833	0.896167	FALSE	TRUE	1.12e-09	4.48e-08	0.419115	0.448481
Random-Effect	EUR	28	rs17739727	rs80183551	124658	0.9101	6	27454446	A=A,C=G	(A/G)	ZNF184	0.001915	0	0	FALSE	FALSE	1.16e-05	0.0003007	0.597574	0.631441
Random-Effect	EUR	28	rs17739727	rs9468168	230448	0.8623	6	27560236	A=G,C=C	(G/C)	ZNF184	0.00017667	0	0	FALSE	FALSE	4.63e-05	5.84e-09	0.0633399	0.67734
Random-Effect	EUR	28	rs17739727	rs9461366	-19255	0.8364	6	27310533	A=G,C=A	(G/A)	POM121L2	0.00160333	0	0	FALSE	FALSE	2.39e-07
Random-Effect	EUR	28	rs9393826	rs138585026	121027	0.8121	6	27673797	C=A,A=G	(G/A)	HIST1H2BL	0.00219	0	0	FALSE	FALSE	3.72e-06	8.97e-06	0.346106	0.405933
Random-Effect	EUR	28	rs9468206	rs9468199	-9238	0.9217	6	27681215	G=G,T=A	(G/A)	HIST1H2BL	0.0011	0	0	FALSE	FALSE	4.42e-08	8.78e-13	0.283558	0.375529
Random-Effect	EUR	28	rs9468206	rs9461407	55285	0.8354	6	27745738	G=G,T=A	(G/A)	HIST1H2BL	0.00042667	0	0	FALSE	FALSE	3.63e-12
Random-Effect	EUR	29	rs2881955	rs12528068	8499	0.9881	6	72487762	C=C,T=T	(C/T)	RIMS1	0	0.0277083	0.972292	FALSE	TRUE	0.0002182	7.11e-12	0.118501	0.432443
Random-Effect	EUR	30	rs57650567	rs55737150	-234	0.8476	6	112172722	G=G,A=C	(G/C)	FYN	0.012155	0	0	FALSE	FALSE	0.001943	2.13e-10	0.00485499	0.794247
Random-Effect	EUR	30	rs626007	rs539756	14611	0.9495	6	112272638	A=G,G=A	(G/A)	FYN	0	0.12372	0.87628	FALSE	TRUE	7.4e-13	4.45e-11	0.405528	0.600396
Random-Effect	EUR	30	rs626007	rs943436	-15873	0.9035	6	112242154	A=T,G=C	(T/C)	FYN	0.00034167	0	0	FALSE	FALSE	8.85e-10	2.13e-08	0.269413	0.946596
Random-Effect	EUR	33	rs2294139	rs12898	-4244	0.8883	8	11701198	G=G,T=A	(G/A)	CTSB	0.00026333	0	0	FALSE	FALSE	0.631	0.324814	0.219353	0.852988
Random-Effect	EUR	33	rs2294139	rs11250169	-6034	0.8505	8	11699408	G=G,T=T	(T/G)	CTSB	0.00079333	0	0	FALSE	FALSE	0.8776	0.030493	0.1449	0.202207
Random-Effect	EUR	33	rs2294139	rs6980952	11031	0.848	8	11716473	G=G,T=C	(G/C)	CTSB	0	0.031665	0.293683	FALSE	TRUE	1.35e-11	7.26e-10	0.42272	0.852974
Random-Effect	EUR	33	rs2294139	rs2272767	5617	0.8469	8	11711059	G=C,T=T	(C/T)	CTSB	0.00139833	0.0263	0.115277	FALSE	TRUE	2.25e-12	2.29e-10	0.638899	0.598777
Random-Effect	EUR	33	rs2294139	rs2294140	235	0.8195	8	11705677	G=C,T=G	(C/G)	CTSB	0	0.0333567	0.464957	FALSE	TRUE	8.29e-11	5.97e-09	0.580455	0.908361
Random-Effect	EUR	33	rs2294139	rs6601616	-1790	0.8057	8	11703652	G=A,T=G	(A/G)	CTSB	0.001625	0.00404833	0.0655033	FALSE	TRUE	3.35e-08	2.68e-06	0.852688	0.319621
Random-Effect	EUR	34	rs1717289	rs1717289	0	1	8	16695418	C=C,T=T	(C/T)	FGF20	0.00642833	0	0	FALSE	FALSE	7.54e-17	4.89e-15	0.304463	0.849497
Random-Effect	EUR	35	rs2280104	rs2280104	0	1	8	22525980	T=T,C=C	(T/C)	BIN3	0.005155	0.00419	0.353348	FALSE	TRUE	3.85e-11	3.94e-09	0.721116	0.534774
Random-Effect	EUR	37	rs2754330	rs2593405	2483	0.9317	9	17557130	G=C,A=T	(C/T)	SH3GL2	0	0.0463433	0.253657	FALSE	TRUE	3.5e-11	5.09e-10	0.143994	0.954832
Random-Effect	EUR	37	rs2754330	rs2593371	-22679	0.8983	9	17531968	G=T,A=C	(T/C)	CNTLN	0	0.0411567	0.258843	FALSE	TRUE	4.29e-08	1.11e-06	0.369159	0.760968
Random-Effect	EUR	37	rs2754330	rs2593404	4746	0.8299	9	17559393	G=T,A=C	(T/C)	SH3GL2	0.00029833	0	0	FALSE	FALSE	0.7844	0.802304	0.668233	0.528225
Random-Effect	EUR	37	rs2754330	rs2593402	8499	0.8148	9	17563146	G=G,A=T	(G/T)	SH3GL2	0.00034667	0	0	FALSE	FALSE	1.58e-06	1.96e-05	0.263744	0.629103
Random-Effect	EUR	37	rs10435770	rs13294100	-1478	0.949	9	17579690	C=G,G=T	(T/G)	SH3GL2	0	0.0890033	0.910997	FALSE	TRUE	9.23e-09	7.92e-21	0.237669	0.272837
Random-Effect	EUR	37	rs10435770	rs10810812	4933	0.9108	9	17586101	C=A,G=G	(A/G)	SH3GL2	0.0653	0	0	FALSE	FALSE	1.2e-15	4.7e-14	0.21786	0.715409
Random-Effect	EUR	37	rs10435770	rs7047611	4728	0.8844	9	17585896	C=G,G=A	(G/A)	SH3GL2	0.0178983	0	0	FALSE	FALSE	0.01215	0.00512458	0.0994143	0.526773
Random-Effect	EUR	37	rs10435770	rs7022382	-6445	0.8843	9	17574723	C=G,G=C	(C/G)	SH3GL2	0	0	0	FALSE		0.02048	0.00149024	0.0496378	0.419855
Random-Effect	EUR	37	rs10435770	rs10113874	14294	0.881	9	17595462	C=A,G=G	(A/G)	SH3GL2	0.03793	0	0	FALSE	FALSE	0.09032	0.0104612	0.0287191	0.406835
Random-Effect	EUR	37	rs10435770	rs3808776	9131	0.8549	9	17590299	C=G,G=A	(G/A)	SH3GL2	0.0428017	0	0	FALSE	FALSE	0.813	0.0550665	0.0393862	0.457909
Random-Effect	EUR	37	rs4961582	rs4961582	0	1	9	17641967	C=C,G=G	(C/G)	SH3GL2	0.0168	0	0.05	FALSE	TRUE	3.49e-09	3.28e-07	0.838872	0.672691
Random-Effect	EUR	37	rs10756905	rs2209440	9454	0.9358	9	17736342	C=T,T=G	(T/G)	SH3GL2	0.005785	0	0	FALSE	FALSE	1.26e-11	2e-09	0.904939	0.628692
Random-Effect	EUR	37	rs10756905	rs10810835	-2632	0.8407	9	17724256	C=A,T=G	(A/G)	SH3GL2	0	0.022985	0.169295	FALSE	TRUE	6.73e-22	1.69e-19	0.637339	0.386399
Random-Effect	EUR	37	rs1536067	rs1536067	0	1	9	17737893	C=C,G=G	(C/G)	SH3GL2	0	0	0	FALSE		2.15e-09	1.27e-07	0.593749	0.922444
Random-Effect	EUR	38	rs6476434	rs10758239	24753	0.8935	9	34071144	C=A,T=C	(A/C)	DCAF12	0.001915	0.00095667	0.0264817	FALSE	TRUE	0.0005703	5.63e-05	0.124827	0.887403
Random-Effect	EUR	40	rs8946	rs8946	0	1	10	121437012	G=G,C=C	(G/C)	BAG3	0.00037	0.015805	0.125178	FALSE	TRUE	5.26e-14	1.93e-12	0.239459	0.762086
Random-Effect	EUR	41	rs4910149	rs7350542	-3234	0.9342	11	10529822	C=A,A=G	(A/G)	MTRNR2L8	0	0.057625	0.942375	FALSE	TRUE	5.36e-06	6.38e-09	0.129952	0.741569
Random-Effect	EUR	41	rs4910149	rs10840430	-10078	0.811	11	10522978	C=G,A=T	(G/T)	AMPD3	0	0	0.00178167	FALSE	TRUE	0.5445	0.00066504	0.00029529	0.895252
Random-Effect	EUR	41	rs4910154	rs7932321	-30196	0.8099	11	10523476	C=C,T=T	(C/T)	AMPD3	0.00168667	0	0.505553	FALSE	TRUE	7.86e-06	8.6e-05	0.275915	0.762454
Random-Effect	EUR	42	rs1944734	rs10791324	-16012	0.9593	11	133704065	G=T,A=C	(T/C)	SPATA19	0.00052	0	0	FALSE	FALSE	3.97e-08	2.07e-06	0.642911	0.572608
Random-Effect	EUR	42	rs1944734	rs2250123	-9281	0.9243	11	133710796	G=T,A=C	(T/C)	SPATA19	0.00054333	0.0294033	0.257665	FALSE	TRUE	8.26e-11	4.62e-09	0.476762	0.719842
Random-Effect	EUR	42	rs1944734	rs7928888	-16381	0.8991	11	133703696	G=A,A=C	(A/C)	SPATA19	0.000947	0.034505	0.309908	FALSE	TRUE	1.44e-10	1.44e-08	0.754139	0.498919
Random-Effect	EUR	42	rs1944734	rs1944733	5868	0.8895	11	133725945	G=A,A=G	(A/G)	SPATA19	0.00230167	0	0	FALSE	FALSE	3.3e-09	1.73e-07	0.554704	0.703209
Random-Effect	EUR	42	rs1944734	rs2097101	-18121	0.8599	11	133701956	G=A,A=G	(A/G)	SPATA19	0	0.0679133	0.9293	FALSE	TRUE	3.41e-10	3.55e-08	0.803042	0.55373
Random-Effect	EUR	42	rs329675	rs329675	0	1	11	133778102	C=C,T=T	(C/T)	IGSF9B	0	0.115497	0.68396	FALSE	TRUE	2.07e-09	5.39e-08	0.303772	0.577911
Random-Effect	EUR	45	rs10877877	rs7980080	-5322	0.8993	12	40362131	C=A,G=G	(A/G)	SLC2A13	0.00039333	0	0	FALSE	FALSE	0.04837	0.0213669	0.243851	0.294432
Random-Effect	EUR	45	rs7132187	rs10878372	-28114	0.8437	12	40716694	G=A,A=G	(A/G)	LRRK2	0	0	0	FALSE		0.06724	0.183276	0.411869	0.845148
Random-Effect	EUR	46	rs6582586	rs6582586	0	1	12	46416742	G=G,A=A	(G/A)	SCAF11	0.00486833	0.00132167	0.0119133	FALSE	TRUE	5.17e-10	5.94e-08	0.868054	0.443473
Random-Effect	EUR	47	rs12817488	rs10847864	30304	0.8514	12	123326598	G=G,A=T	(G/T)	HIP1R	0	0.0773683	0.922632	FALSE	TRUE	2.8e-08	1.91e-41	0.0418259	0.260768
Random-Effect	EUR	47	rs12817488	rs10847839	26266	0.8429	12	123322560	G=T,A=C	(T/C)	HIP1R	0	0.0726717	0.927328	FALSE	TRUE	7.37e-13	2.7e-36	0.0781452	0.858578
Random-Effect	EUR	47	rs2292137	rs2292137	0	1	12	123339358	C=C,G=G	(C/G)	HIP1R	0.01131	0	0	FALSE	FALSE	7.08e-19	2.79e-16	0.961446	0.930913
Random-Effect	EUR	47	rs28659953	rs28659953	0	1	12	123912213	T=T,C=C	(T/C)	RILPL2	0.00324	0	0	FALSE	FALSE	1.79e-10	2.59e-08	0.940936	0.992066
Random-Effect	EUR	48	rs11610045	rs11610045	0	1	12	133063768	G=G,A=A	(G/A)	FBRSL1	0.00291833	0.0132117	0.369195	FALSE	TRUE	8.23e-13	4.62e-11	0.384693	0.785292
Random-Effect	EUR	50	rs12147950	rs1950819	-30105	0.9726	14	37959165	T=T,C=G	(T/G)	MIPOL1	0.00015333	0	0.000135	FALSE	FALSE	3.6e-08	2.42e-06	0.765564	0.426103
Random-Effect	EUR	51	rs72713456	rs72713453	-5888	0.9653	14	55285160	T=C,C=T	(C/T)	GCH1	0.00396667	0	0.0125333	FALSE	TRUE	1.12e-11	5.93e-10	0.414044	0.414555
Random-Effect	EUR	51	rs8018800	rs10148100	30904	0.9289	14	55484210	A=A,G=G	(A/G)	WDHD1	0	0.110932	0.889068	FALSE	TRUE	4.93e-15	3.77e-13	0.403633	0.984924
Random-Effect	EUR	51	rs8018800	rs2149482	-84679	0.8559	14	55368627	A=C,G=T	(C/T)	GCH1	0	0.11192	0.88808	FALSE	TRUE	5.18e-17	4.5e-15	0.382542	0.887697
Random-Effect	EUR	53	rs2008686	rs406280	-92272	0.9288	14	88393505	C=T,G=C	(C/T)	GALC	0.00036833	0.04066	0.419455	FALSE	TRUE	1.02e-07	8.95e-06	0.945568	0.422549
Random-Effect	EUR	53	rs2008686	rs28533072	-14799	0.8945	14	88470978	C=T,G=C	(C/T)	GPR65	0.00012667	0	0	FALSE	FALSE	0.3456	0.053615	0.875665	0.0202962
Random-Effect	EUR	53	rs2008686	rs3850378	-68260	0.8511	14	88417517	C=C,G=T	(T/C)	GALC	0.000595	0	0	FALSE	FALSE	0.8097	0.261389	0.401898	0.0640962
Random-Effect	EUR	54	rs28648524	rs62016946	-63274	0.8549	15	50724135	A=C,T=G	(C/G)	USP8	0.00260833	0	0	TRUE	FALSE	0.0001274	0.00406531	0.884966	0.619996
Random-Effect	EUR	54	rs28648524	rs17645290	546	0.8115	15	50787955	A=T,T=C	(T/C)	USP8	0.000925	0	0	TRUE	FALSE	0.001358	0.00035064	0.361708	0.263368
Random-Effect	EUR	55	rs2251086	rs4774417	-3683	0.9308	15	61993702	T=G,C=A	(G/A)	VPS13C	0	0.0128333	0.987167	FALSE	TRUE	1.33e-07	2.47e-19	0.471731	0.135448
Random-Effect	EUR	55	rs2251086	rs2247231	-9086	0.8975	15	61988299	T=A,C=G	(A/G)	VPS13C	0	0.060335	0.939665	FALSE	TRUE	6.9e-21	1.75e-18	0.678007	0.605041
Random-Effect	EUR	57	rs34133110	rs718226	25644	0.8288	16	50769563	C=A,T=G	(A/G)	NOD2	0	0.0996517	0.900348	FALSE	TRUE	9.7e-05	7.85e-07	0.355228	0.31009
Random-Effect	EUR	61	rs665268	rs676387	-15756	1	17	40706273	A=C,G=A	(C/A)	HSD17B1	0	0.079845	0.605338	FALSE	TRUE	0.0005766	1.33e-06	0.172674	0.633569
Random-Effect	EUR	62	rs62066707	rs72832877	4584	0.8717	17	43278576	T=C,A=T	(C/T)	FMNL1	0.00331333	0	0	FALSE	FALSE	1.92e-12	1.86e-10	0.61136	0.921582
Random-Effect	EUR	62	rs1880748	rs1880748	0	1	17	43788796	T=T,C=C	(T/C)	CRHR1	0.00018333	0	0	FALSE	FALSE	4.4e-10	9.55e-09	0.23643	0.771697
Random-Effect	EUR	62	rs7225082	rs7225082	0	1	17	43848495	G=G,T=T	(G/T)	CRHR1	0.00109	0	0	FALSE	FALSE	5.85e-18	6.42e-16	0.430888	0.446108
Random-Effect	EUR	62	rs7521	rs8065825	70094	0.9793	17	44175489	A=G,G=A	(A/G)	KANSL1	0.00067167	0.0503767	0.499623	FALSE	TRUE	0.0004947	1.07e-17	0.27883	0.170599
Random-Effect	EUR	62	rs34724124	rs3851781	-11215	0.8684	17	44891301	G=C,A=T	(C/T)	WNT3	0.00043167	0	0	FALSE	FALSE	2.11e-08	7.33e-07	0.450103	0.793464
Random-Effect	EUR	64	rs77483524	rs56971055	-21984	0.9107	17	76382296	A=A,G=C	(A/C)	PGS1	0.00206667	0.0151817	0.63482	FALSE	TRUE	1.36e-08	8.39e-07	0.682305	0.990324
Random-Effect	EUR	66	rs4588066	rs4588066	0	1	18	40672964	G=G,A=A	(G/A)	RIT2	0	0.00588333	0.994117	FALSE	TRUE	5.57e-31	2.14e-28	0.587721	0.688708
Random-Effect	EUR	66	rs75344947	rs75344947	0	1	18	40940932	T=T,C=C	(T/C)	SYT4	0	0.09478	0.849233	FALSE	TRUE	9.1e-10
Random-Effect	EUR	68	rs73174657	rs9607782	153398	0.907	22	41587556	G=T,A=A	(T/A)	EP300	0.00070833	0	0	TRUE	FALSE	4.85e-06
Random-Effect	EUR	68	rs73174657	rs9611522	193766	0.9055	22	41627924	G=C,A=T	(C/T)	L3MBTL2	0.00109667	0.00913667	0.08283	TRUE	TRUE	7.29e-09	6.05e-07	0.804808	0.856624
Random-Effect	EUR	68	rs73174657	rs4820434	202961	0.9043	22	41637119	G=G,A=T	(G/T)	CHADL	0	0.079605	0.76924	TRUE	TRUE	1.03e-08	5.65e-07	0.614528	0.890368
Random-Effect	EUR	68	rs73174657	rs13056300	-25404	0.8137	22	41408754	G=T,A=C	(T/C)	RBX1	0.00142667	0.0292483	0.278885	TRUE	TRUE	1.03e-07	6.08e-06	0.749723	0.669134
Random-Effect	EUR	69	rs10775809	rs186314729	-31865	0.9681	22	50776152	A=T,T=C	(T/C)	PPP6R2	0	0	0	TRUE		4.31e-07	1.22e-05	0.475982	0.375219
Random-Effect	EUR	69	rs10775809	rs60708277	453	0.8518	22	50808470	A=A,T=G	(A/G)	PPP6R2	0	0.0536433	0.946357	TRUE	TRUE	0.0004265	2.35e-06	0.643002	0.086671
Random-Effect	EUR	69	rs10775809	rs28638301	-11557	0.8276	22	50796460	A=G,T=A	(G/A)	PPP6R2	0	0.0766267	0.923373	TRUE	TRUE	1.11e-09	8.14e-08	0.672575	0.945677
MR-MEGA	EAS	1	rs11164870	rs661126	126781	0.9491	1	93678968	C=T,G=G	(T/G)	CCDC18	0.00113	0.0238533	0.186592	TRUE	TRUE	0.0004871
MR-MEGA	EAS	1	rs11164870	rs3767964	263303	0.9284	1	93815490	C=T,G=C	(T/C)	DR1	0	0.0718883	0.520883	TRUE	TRUE	7.84e-05	2.23e-07	0.138061	0.752885
MR-MEGA	EAS	1	rs11164870	rs10782959	259382	0.857	1	93811569	C=A,G=G	(A/G)	DR1	0.00038833	0.057085	0.542915	TRUE	TRUE	0.006658	4.14e-07	0.178008	0.143988
MR-MEGA	EAS	1	rs11164870	rs35940311	111417	0.84	1	93663604	C=G,G=A	(G/A)	CCDC18	0.00051333	0.042545	0.757455	TRUE	TRUE	2.98e-05	3.33e-08	0.0869091	0.806736
MR-MEGA	EAS	1	rs11164870	rs12138486	313204	0.8047	1	93865391	C=C,G=T	(C/T)	DR1	0.00259833	0	0	TRUE	FALSE	0.002662	0.000203447	0.0892419	0.646261
MR-MEGA	EAS	2	rs11264304	rs11264304	0	1	1	155033317	T=T,C=C	(T/C)	ADAM15	0	0.0791117	0.919648	FALSE	TRUE	1.67e-14	4.63e-12	0.985364	0.228789
MR-MEGA	EAS	5	rs6658353	rs7511868	-5723	0.933	1	161463331	G=G,C=A	(G/A)	FCGR2A	0	0.126005	0.710253	FALSE	TRUE	1.33e-07	1.2e-05	0.968832	0.439818
MR-MEGA	EAS	7	rs12118655	rs1891091	-2060	0.9764	1	205661418	A=C,G=T	(C/T)	SLC45A3	0	0.112958	0.887042	FALSE	TRUE	2.71e-05	6.68e-31	0.217006	0.0158632
MR-MEGA	EAS	7	rs12118655	rs10751444	-1334	0.9648	1	205662144	A=T,G=C	(T/C)	SLC45A3	0	0.310365	0.689635	FALSE	TRUE	4.96e-10	4.19e-08	0.71145	0.274087
MR-MEGA	EAS	7	rs823125	rs823122	-2793	0.9922	1	205725028	G=C,C=T	(C/T)	NUCKS1	0.613208	0	0.00075	FALSE	FALSE	0.00479	2.55e-17	0.00263911	0.425651
MR-MEGA	EAS	7	rs823125	rs823149	7408	0.9097	1	205735229	G=A,C=C	(A/C)	RAB7L1	0.302867	0	0	FALSE	FALSE	0.002563	6.2e-17	0.000602333	0.772758
MR-MEGA	EAS	7	rs112632065	rs1572931	-6964	0.9824	1	205744218	C=C,T=T	(C/T)	RAB7L1	0	0	0	FALSE		0.003326	6.99e-08	0.0247462	0.752022
MR-MEGA	EAS	7	rs112632065	rs11240565	-28224	0.9179	1	205722958	C=C,T=T	(C/T)	NUCKS1	0	0.392248	0.607752	FALSE	TRUE	8.49e-06	1.24e-20	0.277615	0.139159
MR-MEGA	EAS	7	rs112632065	rs1772145	-55487	0.8618	1	205695695	C=C,T=T	(C/T)	NUCKS1	0	0.440243	0.559757	FALSE	TRUE	0.002384	1.82e-11	0.0675963	0.349302
MR-MEGA	EAS	8	rs61835652	rs61835652	0	1	1	226977625	A=A,T=T	(A/T)	ITPKB	0	0.137298	0.862702	FALSE	TRUE	0.005769	1.22e-11	0.00588707	0.233098
MR-MEGA	EAS	11	rs57891859	rs57891859	0	1	2	135464616	A=A,G=G	(A/G)	TMEM163	0.00018333	0	0.00173	FALSE	TRUE	0.216	5.29e-12	0.00250863	0.367946
MR-MEGA	EAS	13	rs6808178	rs2371337	2650	0.9602	3	28708340	T=C,C=T	(C/T)	ZCWPW2	0	0.077205	0.922795	FALSE	TRUE	1.33e-10	1.8e-08	0.900001	0.161788
MR-MEGA	EAS	13	rs6808178	rs1461806	-5512	0.8969	3	28700178	T=A,C=G	(A/G)	ZCWPW2	0	0.0783883	0.921612	FALSE	TRUE	0.0004129	8.3e-12	0.291694	0.147994
MR-MEGA	EAS	14	rs12497850	rs6786055	2831	0.9609	3	48751820	G=G,T=T	(G/T)	IP6K2	0	0.105215	0.894785	FALSE	TRUE	0.7847	2.38e-05	0.0361554	0.31432
MR-MEGA	EAS	14	rs12497850	rs7633840	-29351	0.8444	3	48719638	G=T,T=C	(T/C)	NCKIPSD	0	0.104257	0.895743	FALSE	TRUE	0.3869	2.14e-07	0.0323243	0.38312
MR-MEGA	EAS	15	rs55961674	rs6803240	-24531	0.9333	3	122172361	C=T,T=G	(T/G)	KPNA1	0.000888	0	0	FALSE	FALSE	0.00226
MR-MEGA	EAS	16	rs6803771	rs9859538	-22005	0.9599	3	151090963	C=G,A=A	(G/A)	P2RY12	0	0.0717283	0.918383	FALSE	TRUE	2.7e-05	0.000615625	0.588683	0.500176
MR-MEGA	EAS	17	rs7636454	rs11918587	-122402	0.9577	3	178820666	A=C,G=T	(C/T)	ZMAT3	0.000577	0.00706667	0.21483	TRUE	TRUE	7.67e-07	4.24e-05	0.818204	0.780909
MR-MEGA	EAS	17	rs7636454	rs116676086	24747	0.9471	3	178967815	A=G,G=A	(G/A)	KCNMB3	0.00385	0.00035	0.00498	TRUE	TRUE	0.005913	0.00896628	0.215071	0.148789
MR-MEGA	EAS	18	rs553548	rs596421	22533	0.8182	3	182861075	C=T,G=A	(T/A)	LAMP3	0.00057	0	0	FALSE	FALSE	0.0002271
MR-MEGA	EAS	18	rs11718831	rs11718831	0	1	3	182854377	T=T,C=C	(T/C)	LAMP3	0	0.234883	0.615117	FALSE	TRUE	0.003386	2.6e-17	0.026392	0.635432
MR-MEGA	EAS	19	rs11729193	rs11729193	0	1	4	734351	A=A,G=G	(A/G)	PCGF3	0.0052	0	0	FALSE	FALSE	0.08537	2.06e-11	0.0053096	0.171177
MR-MEGA	EAS	19	rs3775115	rs3775115	0	1	4	897013	A=A,G=G	(A/G)	GAK	0.00137	0	0	FALSE	FALSE	0.005725	4.59e-16	0.0874253	0.177613
MR-MEGA	EAS	19	rs6599389	rs3822019	12048	0.928	4	951161	G=C,A=T	(C/T)	TMEM175	0.000605	0	0	FALSE	FALSE	0.1585	7.86e-17	0.000222296	0.699489
MR-MEGA	EAS	19	rs6815138	rs10017289	2244	0.88	4	943534	A=C,C=G	(C/G)	TMEM175	0	0.0634517	0.628013	FALSE	TRUE	1.85e-05	2.38e-28	0.121339	0.213797
MR-MEGA	EAS	19	rs34311866	rs34311866	0	1	4	951947	T=T,C=C	(T/C)	TMEM175	0	0.051245	0.948755	FALSE	TRUE	2.6e-31	5.38e-75	0.221375	0.472943
MR-MEGA	EAS	20	rs11941559	rs11941559	0	1	4	15565874	G=G,C=C	(G/C)	CC2D2A	0	0	0	FALSE		0.006597	5.44e-10	0.173163	0.154355
MR-MEGA	EAS	20	rs4698412	rs11724635	-247	1	4	15737101	G=C,A=A	(C/A)	BST1	0	0	1	FALSE	TRUE	7.51e-36	6.53e-33	0.865342	0.365782
MR-MEGA	EAS	20	rs4698412	rs4266290	-230	0.9512	4	15737118	G=C,A=G	(G/C)	BST1	0	0	1	FALSE	TRUE	8.8e-08	4.1e-28	0.540482	0.0433025
MR-MEGA	EAS	21	rs7673321	rs6817306	-89630	0.9783	4	17868058	T=T,A=C	(T/C)	LCORL	0.00194	0.00017167	0.0139767	FALSE	TRUE	3.12e-09	2.6e-07	0.772743	0.57632
MR-MEGA	EAS	21	rs7673321	rs2061455	77562	0.8567	4	18035250	T=A,A=G	(A/G)	LCORL	3.5e-05	0.016445	0.60133	FALSE	TRUE	3.27e-12	6.71e-10	0.979058	0.943652
MR-MEGA	EAS	22	rs6825004	rs6858014	-24636	0.8679	4	77085729	C=A,G=C	(C/A)	SCARB2	0.0384317	0	0	FALSE	FALSE	2.94e-06	1.12e-13	0.0695394	0.56697
MR-MEGA	EAS	22	rs6825004	rs12512579	667	0.8057	4	77111032	C=C,G=T	(C/T)	SCARB2	5e-06	0	0	FALSE	FALSE	0.02787	1.73e-11	0.0231795	0.300755
MR-MEGA	EAS	22	rs6825004	rs7437856	-33655	0.8048	4	77076710	C=A,G=G	(G/A)	SCARB2	0.0124	0	0	FALSE	FALSE	0.001374	1.54e-11	0.0281897	0.762938
MR-MEGA	EAS	22	rs1948997	rs35507310	3986	0.9282	4	77154709	C=G,T=T	(G/T)	FAM47E	0	0.112407	0.837593	FALSE	TRUE	0.05728
MR-MEGA	EAS	22	rs1948997	rs13117238	23191	0.9071	4	77173914	C=C,T=A	(C/A)	FAM47E	3.17e-05	0	0	FALSE	FALSE	0.003033	1.84e-10	0.0281141	0.612164
MR-MEGA	EAS	22	rs1948997	rs4859648	23939	0.85	4	77174662	C=A,T=G	(A/G)	FAM47E	0	0.127852	0.822148	FALSE	TRUE	0.01694	3.4e-11	0.00715979	0.485994
MR-MEGA	EAS	22	rs1348207	rs62300773	-2707	1	4	77164792	A=T,T=G	(T/G)	FAM47E	0.00064167	0.0548283	0.595172	FALSE	TRUE	0.4395	1.75e-12	0.0666968	0.00782947
MR-MEGA	EAS	22	rs6854006	rs1946959	-1377	1	4	77196677	C=G,T=A	(G/A)	FAM47E	0	0.106155	0.891547	FALSE	TRUE	0.5771	3.83e-19	0.000815387	0.0342415
MR-MEGA	EAS	23	rs13146919	rs13131907	-5474	0.942	4	90425944	C=T,T=C	(T/C)	GPRIN3	0	0	0	FALSE		2.84e-10	1.24e-08	0.418153	0.738896
MR-MEGA	EAS	23	rs13146919	rs6854472	3254	0.9411	4	90434672	C=G,T=T	(G/T)	GPRIN3	0	0	0	FALSE		5.55e-11	3.08e-09	0.464451	0.416733
MR-MEGA	EAS	23	rs10008137	rs7667895	-12554	0.9936	4	90435863	A=A,C=G	(A/G)	GPRIN3	0	0	0	FALSE		0.0316	5.79e-09	0.0299898	0.138505
MR-MEGA	EAS	23	rs10008137	rs6850584	3743	0.8459	4	90452160	A=C,C=T	(C/T)	SNCA	0.00382	0	0	FALSE	FALSE	0.05461
MR-MEGA	EAS	23	rs13125108	rs13125108	0	1	4	90545213	T=T,G=G	(T/G)	SNCA	0.00629	0.000275	0.18405	FALSE	TRUE	0.0003232	2.25e-22	0.0476229	0.117156
MR-MEGA	EAS	23	rs2298728	rs6532190	-23619	1	4	90719196	G=A,A=T	(A/T)	SNCA	0	0.00076	0.999	FALSE	TRUE	8.08e-11	2.93e-62	0.0108663	0.129764
MR-MEGA	EAS	23	rs17016622	rs6838592	-112061	0.8101	4	90999570	A=A,G=G	(A/G)	CCSER1	0	0	0	FALSE		1.54e-09	4.06e-08	0.301109	0.566659
MR-MEGA	EAS	24	rs13117519	rs13117519	0	1	4	114369065	C=C,T=T	(C/T)	CAMK2D	0	0.09548	0.885415	FALSE	TRUE	4.89e-13	3.43e-11	0.450316	0.901082
MR-MEGA	EAS	25	rs7434295	rs72696649	69074	0.8238	4	170633020	C=A,T=T	(T/A)	CLCN3	0	0.0635	0.914735	FALSE	TRUE	2.69e-10
MR-MEGA	EAS	27	rs246815	rs4566770	-22863	0.9519	5	75576313	G=C,C=T	(C/T)	SV2C	0.02961	8.5e-05	0.949915	FALSE	TRUE	0.001881	0.0032853	0.19485	0.833054
MR-MEGA	EAS	28	rs9468199	rs9468199	0	1	6	27681215	G=G,A=A	(G/A)	HIST1H2BL	0.0011	0	0	FALSE	FALSE	4.42e-08	8.78e-13	0.283558	0.375529
MR-MEGA	EAS	29	rs12528068	rs12528068	0	1	6	72487762	C=C,T=T	(C/T)	RIMS1	0	0.0277083	0.972292	FALSE	TRUE	0.0002182	7.11e-12	0.118501	0.432443
MR-MEGA	EAS	30	rs9487736	rs6568708	1913	0.9162	6	112170222	G=C,A=T	(C/T)	FYN	0.016905	0.00448667	0.0294567	FALSE	TRUE	0.0001704	5.73e-13	0.0107525	0.654534
MR-MEGA	EAS	30	rs9487736	rs2148711	-10575	0.8477	6	112157734	G=A,A=G	(A/G)	FYN	0.00747	0	0	FALSE	FALSE	0.03175	4.01e-09	0.000626233	0.424172
MR-MEGA	EAS	30	rs57650567	rs55737150	-234	0.8476	6	112172722	G=G,A=C	(G/C)	FYN	0.012155	0	0	FALSE	FALSE	0.001943	2.13e-10	0.00485499	0.794247
MR-MEGA	EAS	32	rs76983703	rs76983703	0	1	7	23376713	G=G,A=A	(G/A)	IGF2BP3	0.00227833	0	0	FALSE	FALSE	1.44e-06	1.56e-13	0.686542	0.161367
MR-MEGA	EAS	34	rs34096562	rs4585779	10720	0.9399	8	16712001	T=T,G=A	(T/A)	FGF20	0.00195833	0	0.00124	FALSE	FALSE	0.002774	5.39e-07	0.161942	0.404923
MR-MEGA	EAS	36	rs2593405	rs2593405	0	1	9	17557130	C=C,T=T	(C/T)	SH3GL2	0	0.0463433	0.253657	FALSE	TRUE	3.5e-11	5.09e-10	0.143994	0.954832
MR-MEGA	EAS	36	rs13294100	rs13294100	0	1	9	17579690	T=T,G=G	(T/G)	SH3GL2	0	0.0890033	0.910997	FALSE	TRUE	9.23e-09	7.92e-21	0.237669	0.272837
MR-MEGA	EAS	36	rs10756905	rs2209440	9454	0.9358	9	17736342	C=T,T=G	(T/G)	SH3GL2	0.005785	0	0	FALSE	FALSE	1.26e-11	2e-09	0.904939	0.628692
MR-MEGA	EAS	36	rs10756905	rs10810835	-2632	0.8407	9	17724256	C=A,T=G	(A/G)	SH3GL2	0	0.022985	0.169295	FALSE	TRUE	6.73e-22	1.69e-19	0.637338	0.386399
MR-MEGA	EAS	37	rs6476434	rs10758239	24753	0.8935	9	34071144	C=A,T=C	(A/C)	DCAF12	0.001915	0.00095667	0.0264817	FALSE	TRUE	0.0005703	5.63e-05	0.124827	0.887403
MR-MEGA	EAS	40	rs4910150	rs7350542	-3351	0.9342	11	10529822	C=A,T=G	(A/G)	MTRNR2L8	0	0.057625	0.942375	FALSE	TRUE	5.36e-06	6.38e-09	0.129952	0.741569
MR-MEGA	EAS	40	rs4910150	rs10840430	-10195	0.811	11	10522978	C=G,T=T	(G/T)	AMPD3	0	0	0.00178167	FALSE	TRUE	0.5445	0.000665042	0.000295287	0.895252
MR-MEGA	EAS	42	rs1944734	rs10791324	-16012	0.9593	11	133704065	G=T,A=C	(T/C)	SPATA19	0.00052	0	0	FALSE	FALSE	3.97e-08	2.07e-06	0.642911	0.572608
MR-MEGA	EAS	42	rs1944734	rs2250123	-9281	0.9243	11	133710796	G=T,A=C	(T/C)	SPATA19	0.00054333	0.0294033	0.257665	FALSE	TRUE	8.26e-11	4.62e-09	0.476762	0.719842
MR-MEGA	EAS	42	rs1944734	rs7928888	-16381	0.8991	11	133703696	G=A,A=C	(A/C)	SPATA19	0.00094667	0.034505	0.309908	FALSE	TRUE	1.44e-10	1.44e-08	0.754139	0.498919
MR-MEGA	EAS	42	rs1944734	rs1944733	5868	0.8895	11	133725945	G=A,A=G	(A/G)	SPATA19	0.00230167	0	0	FALSE	FALSE	3.3e-09	1.73e-07	0.554704	0.703209
MR-MEGA	EAS	42	rs1944734	rs2097101	-18121	0.8599	11	133701956	G=A,A=G	(A/G)	SPATA19	0	0.0679133	0.9293	FALSE	TRUE	3.41e-10	3.55e-08	0.803042	0.55373
MR-MEGA	EAS	42	rs167915	rs329669	-2564	0.9898	11	133795017	A=G,T=A	(G/A)	IGSF9B	0.00097333	0.00383667	0.0178083	FALSE	TRUE	0.04293	2.23e-10	0.0379393	0.297293
MR-MEGA	EAS	43	rs814228	rs814228	0	1	12	40383902	C=C,G=G	(C/G)	SLC2A13	0	0.04566	0.94337	FALSE	TRUE	0.01073	4.26e-18	0.305688	0.0184204
MR-MEGA	EAS	43	rs2708435	rs2708419	-22268	0.9453	12	40592388	A=C,G=T	(C/T)	LRRK2	0.00388167	0.014795	0.283383	FALSE	TRUE	0.02326	8.94e-17	0.287676	0.00218791
MR-MEGA	EAS	43	rs12423950	rs12423950	0	1	12	40787742	C=C,G=G	(C/G)	MUC19	0	0	0	FALSE		0.03259	1.1e-11	0.0800612	0.00786423
MR-MEGA	EAS	43	rs11176553	rs2052802	9179	0.9662	12	40824739	C=G,T=A	(G/A)	MUC19	0	0.00715167	0.00489167	FALSE	FALSE	2.29e-19	2.54e-17	0.395755	0.478493
MR-MEGA	EAS	43	rs11176553	rs11564235	13561	0.9171	12	40829121	C=T,T=A	(T/A)	MUC19	0.00024833	0	0	FALSE	FALSE	1.28e-17	1.38e-15	0.43521	0.840452
MR-MEGA	EAS	45	rs34773022	rs34773022	0	1	12	123123414	G=G,A=A	(G/A)	KNTC1	0.00080667	0	0	FALSE	FALSE	0.006527	1.9e-09	0.0688276	0.287402
MR-MEGA	EAS	45	rs11060180	rs11060180	0	1	12	123303586	A=A,G=G	(A/G)	CCDC62	0.0333817	0	0	FALSE	FALSE	3.86e-31	2.97e-28	0.910884	0.850294
MR-MEGA	EAS	45	rs10847864	rs10847864	0	1	12	123326598	G=G,T=T	(G/T)	HIP1R	0	0.0773683	0.922632	FALSE	TRUE	2.8e-08	1.91e-41	0.0418259	0.260768
MR-MEGA	EAS	46	rs11610045	rs11610045	0	1	12	133063768	G=G,A=A	(G/A)	FBRSL1	0.00291833	0.0132117	0.369195	FALSE	TRUE	8.23e-13	4.62e-11	0.384693	0.785292
MR-MEGA	EAS	48	rs1956438	rs968350	62759	0.8317	14	38070974	G=G,A=A	(G/A)	FOXA1	0	0.0799183	0.920082	FALSE	TRUE	0.000901	5.9e-08	0.187646	0.304028
MR-MEGA	EAS	48	rs1956438	rs11627807	66959	0.8101	14	38075174	G=A,A=G	(A/G)	TTC6	0	0.09024	0.73913	FALSE	TRUE	0.002222	3.24e-08	0.0605973	0.262247
MR-MEGA	EAS	49	rs72713460	rs2878170	38346	0.8743	14	55335389	G=G,T=A	(G/A)	GCH1	0	0.084735	0.788128	FALSE	TRUE	1.83e-10	1.78e-08	0.748298	0.917714
MR-MEGA	EAS	50	rs1561758	rs406280	-94065	0.9288	14	88393505	G=T,C=C	(C/T)	GALC	0.000368	0.04066	0.419455	FALSE	TRUE	1.02e-07	8.95e-06	0.945568	0.422549
MR-MEGA	EAS	50	rs1561758	rs28533072	-16592	0.8945	14	88470978	G=T,C=C	(C/T)	GPR65	0.00012667	0	0	FALSE	FALSE	0.3456	0.053615	0.875665	0.0202962
MR-MEGA	EAS	50	rs1561758	rs3850378	-70053	0.8511	14	88417517	G=C,C=T	(T/C)	GALC	0.000595	0	0	FALSE	FALSE	0.8097	0.261389	0.401898	0.0640962
MR-MEGA	EAS	51	rs2251086	rs4774417	-3683	0.9308	15	61993702	T=G,C=A	(G/A)	VPS13C	0	0.0128333	0.987167	FALSE	TRUE	1.33e-07	2.47e-19	0.471731	0.135448
MR-MEGA	EAS	51	rs2251086	rs2247231	-9086	0.8975	15	61988299	T=A,C=G	(A/G)	VPS13C	0	0.060335	0.939665	FALSE	TRUE	6.9e-21	1.75e-18	0.678007	0.605041
MR-MEGA	EAS	53	rs34133110	rs718226	25644	0.8288	16	50769563	C=A,T=G	(A/G)	NOD2	0	0.0996517	0.900348	FALSE	TRUE	9.7e-05	7.85e-07	0.355228	0.31009
MR-MEGA	EAS	55	rs850731	rs850735	-6090	0.9491	17	42448180	T=A,C=G	(A/G)	ITGA2B	0.00035333	0	0.00167333	FALSE	TRUE	0.06485	1.15e-08	0.0126675	0.531246
MR-MEGA	EAS	56	rs62066707	rs72832877	4584	0.8717	17	43278576	T=C,A=T	(C/T)	FMNL1	0.00331333	0	0	FALSE	FALSE	1.92e-12	1.86e-10	0.61136	0.921582
MR-MEGA	EAS	56	rs721579	rs4792846	-3329	0.9842	17	43367152	C=G,T=A	(G/A)	SPATA32	0.00089833	0	0	FALSE	FALSE	0.0006844	0.00223612	0.161639	0.97676
MR-MEGA	EAS	56	rs7225082	rs7225082	0	1	17	43848495	G=G,T=T	(G/T)	CRHR1	0.00109	0	0	FALSE	FALSE	5.85e-18	6.42e-16	0.430888	0.446108
MR-MEGA	EAS	56	rs242557	rs242557	0	1	17	44019712	G=G,A=A	(G/A)	MAPT	0.00027167	0	0	FALSE	FALSE	0.008343	1.66e-10	0.1229	0.318404
MR-MEGA	EAS	56	rs713522	rs713522	0	1	17	44065263	T=T,C=C	(T/C)	MAPT	0	0.0738733	0.926127	FALSE	TRUE	0.05839	1.04e-38	1.88e-08	0.313608
MR-MEGA	EAS	56	rs56087321	rs56087321	0	1	17	44084403	G=G,C=C	(G/C)	STH	0.00033667	0.047515	0.502485	FALSE	TRUE	9.4e-05	2.72e-18	0.115101	0.496317
MR-MEGA	EAS	57	rs61169879	rs75723845	-6166	0.8503	17	59911200	C=G,T=A	(G/A)	BRIP1	0.00070167	0.092285	0.53463	FALSE	TRUE	0.1167	1.17e-06	0.00583011	0.282436
MR-MEGA	EAS	59	rs4588066	rs4588066	0	1	18	40672964	G=G,A=A	(G/A)	RIT2	0	0.00588333	0.994117	FALSE	TRUE	5.57e-31	2.14e-28	0.587721	0.688708
MR-MEGA	EAS	63	rs2248244	rs11701836	39889	0.9749	21	38892250	G=A,A=G	(A/G)	DYRK1A	0	0.0414717	0.608528	FALSE	TRUE	5.81e-08	6.21e-08	0.607318	0.224459
MR-MEGA	EAS	63	rs2248244	rs2835726	-60780	0.9335	21	38791581	G=A,A=C	(A/C)	DYRK1A	0.00213	0	0	FALSE	FALSE	0.005704	0.0328894	0.415073	0.493879
MR-MEGA	EAS	63	rs2248244	rs7283089	-35000	0.9047	21	38817361	G=A,A=G	(A/G)	DYRK1A	0.00105167	0	0	FALSE	FALSE	0.01409	9.8e-05	0.915141	0.0528858
MR-MEGA	EAS	63	rs2248244	rs2835702	-128050	0.9007	21	38724311	G=T,A=C	(T/C)	DYRK1A	0.00075833	0.0158367	0.280177	FALSE	TRUE	0.001576	0.0001455	0.763453	0.0863255
MR-MEGA	EAS	63	rs2248244	rs1803439	33081	0.827	21	38885442	G=A,A=G	(A/G)	DYRK1A	5.67e-05	0	0.00098167	FALSE	TRUE	0.04288	5.44e-07	0.788972	0.0127913
MR-MEGA	EUR	1	rs11164870	rs35940311	111417	0.8278	1	93663604	C=G,G=A	(G/A)	CCDC18	0.00051333	0.042545	0.757455	TRUE	TRUE	2.98e-05	3.33e-08	0.0869091	0.806736
MR-MEGA	EUR	1	rs11164870	rs3767964	263303	0.8695	1	93815490	C=T,G=C	(T/C)	DR1	0	0.0718883	0.520883	TRUE	TRUE	7.84e-05	2.23e-07	0.138061	0.752885
MR-MEGA	EUR	1	rs11164870	rs661126	126781	0.9053	1	93678968	C=T,G=G	(T/G)	CCDC18	0.00113	0.0238533	0.186592	TRUE	TRUE	0.0004871
MR-MEGA	EUR	2	rs11264304	rs11264304	0	1	1	155033317	T=T,C=C	(T/C)	ADAM15	0	0.0791117	0.919648	FALSE	TRUE	1.67e-14	4.63e-12	0.985364	0.228789
MR-MEGA	EUR	6	rs10903	rs11801283	-23778	0.8997	1	171649458	G=C,A=T	(C/T)	VAMP4	0	0.127703	0.872173	FALSE	TRUE	3.19e-08	9.1e-07	0.393448	0.681149
MR-MEGA	EUR	7	rs12118655	rs1891091	-2060	0.8738	1	205661418	A=C,G=T	(C/T)	SLC45A3	0	0.112958	0.887042	FALSE	TRUE	2.71e-05	6.68e-31	0.217006	0.0158632
MR-MEGA	EUR	7	rs823125	rs823122	-2793	0.842	1	205725028	G=C,C=T	(C/T)	NUCKS1	0.613208	0	0.00075	FALSE	FALSE	0.00479	2.55e-17	0.00263911	0.425651
MR-MEGA	EUR	7	rs112632065	rs1572931	-6964	0.9921	1	205744218	C=C,T=T	(C/T)	RAB7L1	0	0	0	FALSE		0.003326	6.99e-08	0.0247462	0.752022
MR-MEGA	EUR	8	rs61835652	rs61835652	0	1	1	226977625	A=A,T=T	(A/T)	ITPKB	0	0.137298	0.862702	FALSE	TRUE	0.005769	1.22e-11	0.00588707	0.233098
MR-MEGA	EUR	9	rs1326293	rs35424499	2208	0.91	1	232671890	G=G,T=A	(G/A)	SIPA1L2	0	0.0776217	0.922008	FALSE	TRUE	3.04e-17	4.89e-15	0.606839	0.642164
MR-MEGA	EUR	11	rs57891859	rs57891859	0	1	2	135464616	A=A,G=G	(A/G)	TMEM163	0.00018333	0	0.00173	FALSE	TRUE	0.216	5.29e-12	0.00250863	0.367946
MR-MEGA	EUR	13	rs6808178	rs2371337	2650	0.849	3	28708340	T=C,C=T	(C/T)	ZCWPW2	0	0.077205	0.922795	FALSE	TRUE	1.33e-10	1.8e-08	0.900001	0.161788
MR-MEGA	EUR	13	rs6808178	rs1461806	-5512	1	3	28700178	T=A,C=G	(A/G)	ZCWPW2	0	0.0783883	0.921612	FALSE	TRUE	0.0004129	8.3e-12	0.291694	0.147994
MR-MEGA	EUR	14	rs12497850	rs6786055	2831	0.8853	3	48751820	G=G,T=T	(G/T)	IP6K2	0	0.105215	0.894785	FALSE	TRUE	0.7847	2.38e-05	0.0361554	0.31432
MR-MEGA	EUR	18	rs6801652	rs11718171	5833	0.943	3	182725471	C=A,T=G	(A/G)	MCCC1	0	0.0772567	0.922743	FALSE	TRUE	2.62e-31	6.59e-29	0.420028	0.744639
MR-MEGA	EUR	18	rs6801652	rs73177394	-11551	0.9043	3	182708087	C=G,T=A	(G/A)	DCUN1D1	0	0.10707	0.89293	FALSE	TRUE	3.46e-09	5.1e-27	0.0744605	0.987961
MR-MEGA	EUR	18	rs6801652	rs9838309	-7198	0.83	3	182712440	C=T,T=C	(T/C)	DCUN1D1	0	0.200073	0.599927	FALSE	TRUE	4.12e-05	1.22e-24	0.0351834	0.966478
MR-MEGA	EUR	18	rs11718831	rs11718831	0	1	3	182854377	T=T,C=C	(T/C)	LAMP3	0	0.234883	0.615117	FALSE	TRUE	0.003386	2.6e-17	0.026392	0.635432
MR-MEGA	EUR	19	rs11729193	rs11729193	0	1	4	734351	A=A,G=G	(A/G)	PCGF3	0.0052	0	0	FALSE	FALSE	0.08537	2.06e-11	0.0053096	0.171177
MR-MEGA	EUR	19	rs3775115	rs3775115	0	1	4	897013	A=A,G=G	(A/G)	GAK	0.001365	0	0	FALSE	FALSE	0.005725	4.59e-16	0.0874253	0.177613
MR-MEGA	EUR	19	rs6815138	rs935977	2250	0.8142	4	943540	A=G,C=A	(G/A)	TMEM175	0	0.164418	0.758347	FALSE	TRUE	4.13e-05	5.12e-20	0.175626	0.330759
MR-MEGA	EUR	19	rs6815138	rs10017289	2244	0.9713	4	943534	A=C,C=G	(C/G)	TMEM175	0	0.0634517	0.628013	FALSE	TRUE	1.85e-05	2.38e-28	0.121339	0.213797
MR-MEGA	EUR	19	rs6815138	rs3733344	9750	0.8272	4	951040	A=T,C=G	(T/G)	TMEM175	0.000453	0.01627	0.215333	FALSE	TRUE	4.76e-17	3.45e-28	0.41478	0.294724
MR-MEGA	EUR	19	rs34311866	rs34311866	0	1	4	951947	T=T,C=C	(T/C)	TMEM175	0	0.051245	0.948755	FALSE	TRUE	2.6e-31	5.38e-75	0.221375	0.472943
MR-MEGA	EUR	20	rs11941559	rs11941559	0	1	4	15565874	G=G,C=C	(G/C)	CC2D2A	0	0	0	FALSE		0.006597	5.44e-10	0.173163	0.154355
MR-MEGA	EUR	20	rs73224660	rs16892260	-1759	0.9376	4	15713003	G=G,A=T	(G/T)	BST1	0	0	0	FALSE		1.78e-15	2.94e-13	0.69807	0.516824
MR-MEGA	EUR	20	rs73224660	rs7683000	-67688	0.9188	4	15647074	G=A,A=G	(A/G)	FBXL5	0	0	0	FALSE		7.07e-05	2.45e-07	0.127474	0.801771
MR-MEGA	EUR	20	rs73224660	rs113730007	8632	0.8068	4	15723394	G=G,A=A	(G/A)	BST1	0	0	0	FALSE		1.35e-05	0.000167785	0.327481	0.886549
MR-MEGA	EUR	20	rs4698412	rs11724635	-247	1	4	15737101	G=C,A=A	(C/A)	BST1	0	0	1	FALSE	TRUE	7.51e-36	6.53e-33	0.865342	0.365782
MR-MEGA	EUR	21	rs7673321	rs2061455	77562	0.9653	4	18035250	T=A,A=G	(A/G)	LCORL	3.5e-05	0.016445	0.60133	FALSE	TRUE	3.27e-12	6.71e-10	0.979058	0.943652
MR-MEGA	EUR	21	rs7673321	rs6817306	-89630	0.8075	4	17868058	T=T,A=C	(T/C)	LCORL	0.00194167	0.00017167	0.0139767	FALSE	TRUE	3.12e-09	2.6e-07	0.772743	0.57632
MR-MEGA	EUR	22	rs6825004	rs12512579	667	0.9954	4	77111032	C=C,G=T	(C/T)	SCARB2	5e-06	0	0	FALSE	FALSE	0.02787	1.73e-11	0.0231795	0.300755
MR-MEGA	EUR	22	rs1348207	rs62300773	-2707	1	4	77164792	A=T,T=G	(T/G)	FAM47E	0.000642	0.0548283	0.595172	FALSE	TRUE	0.4395	1.75e-12	0.0666968	0.00782947
MR-MEGA	EUR	22	rs6854006	rs1946959	-1377	1	4	77196677	C=G,T=A	(G/A)	FAM47E	0	0.106155	0.891547	FALSE	TRUE	0.5771	3.83e-19	0.000815387	0.0342415
MR-MEGA	EUR	23	rs10008137	rs7667895	-12554	1	4	90435863	A=A,C=G	(A/G)	GPRIN3	0	0	0	FALSE		0.0316	5.79e-09	0.0299898	0.138505
MR-MEGA	EUR	23	rs10008137	rs6850584	3743	0.8779	4	90452160	A=C,C=T	(C/T)	SNCA	0.00382	0	0	FALSE	FALSE	0.05461
MR-MEGA	EUR	23	rs13125108	rs13125108	0	1	4	90545213	T=T,G=G	(T/G)	SNCA	0.00629	0.000275	0.18405	FALSE	TRUE	0.0003232	2.25e-22	0.0476229	0.117156
MR-MEGA	EUR	23	rs2298728	rs6532190	-23619	1	4	90719196	G=A,A=T	(A/T)	SNCA	0	0.00076	0.99924	FALSE	TRUE	8.08e-11	2.93e-62	0.0108663	0.129764
MR-MEGA	EUR	24	rs13117519	rs13117519	0	1	4	114369065	C=C,T=T	(C/T)	CAMK2D	0	0.09548	0.885415	FALSE	TRUE	4.89e-13	3.43e-11	0.450316	0.901082
MR-MEGA	EUR	25	rs7434295	rs72696649	69074	0.8025	4	170633020	C=A,T=T	(T/A)	CLCN3	0	0.0635133	0.914735	FALSE	TRUE	2.69e-10
MR-MEGA	EUR	28	rs9461359	rs12199213	23320	0.8251	6	27322887	T=C,C=A	(C/A)	ZNF391	0	0.0884983	0.911502	FALSE	TRUE	3.43e-08	9.13e-09	0.312897	0.450943
MR-MEGA	EUR	28	rs9468199	rs9468199	0	1	6	27681215	G=G,A=A	(G/A)	HIST1H2BL	0.0011	0	0	FALSE	FALSE	4.42e-08	8.78e-13	0.283558	0.375529
MR-MEGA	EUR	29	rs12528068	rs12528068	0	1	6	72487762	C=C,T=T	(C/T)	RIMS1	0	0.0277083	0.972292	FALSE	TRUE	0.0002182	7.11e-12	0.118501	0.432443
MR-MEGA	EUR	30	rs9487736	rs1887315	-16865	0.8114	6	112151444	G=C,A=G	(C/G)	FYN	0.00639333	0.0346533	0.715347	FALSE	TRUE	7.9e-08	1.17e-11	0.217049	0.410392
MR-MEGA	EUR	32	rs199351	rs1637193	-39798	0.9178	7	23260251	A=G,C=T	(G/T)	GPNMB	0	0.0869017	0.913098	FALSE	TRUE	2.46e-06	8.59e-27	0.108769	0.300065
MR-MEGA	EUR	32	rs199351	rs156429	5971	0.9257	7	23306020	A=T,C=C	(T/C)	GPNMB	0	0.0911183	0.908882	FALSE	TRUE	1.21e-29	2.26e-27	0.354034	0.745041
MR-MEGA	EUR	32	rs199351	rs1728292	-36575	0.9019	7	23263474	A=G,C=C	(G/C)	GPNMB	0	0.122032	0.877968	FALSE	TRUE	7.26e-29	1.62e-26	0.421779	0.509823
MR-MEGA	EUR	32	rs199351	rs1618339	-70275	0.8041	7	23229774	A=T,C=C	(T/C)	NUPL2	0	0.0671617	0.432838	FALSE	TRUE	1.12e-15	2.93e-26	0.221144	0.540221
MR-MEGA	EUR	32	rs199351	rs1881203	-7241	0.8263	7	23292808	A=T,C=C	(T/C)	GPNMB	0	0.0489467	0.201053	FALSE	TRUE	4.09e-05	8.72e-22	0.341412	0.166584
MR-MEGA	EUR	32	rs76983703	rs76983703	0	1	7	23376713	G=G,A=A	(G/A)	IGF2BP3	0.00227833	0	0	FALSE	FALSE	1.44e-06	1.56e-13	0.686542	0.161367
MR-MEGA	EUR	33	rs2645429	rs2740449	-1920	0.867	8	11658131	A=T,G=C	(T/C)	RP11-297N6.4	0	0.137812	0.82964	FALSE	TRUE	0.2951	1.35e-10	0.000985849	0.991982
MR-MEGA	EUR	34	rs34096562	rs7006980	14991	0.9437	8	16716272	T=G,G=A	(G/A)	FGF20	0	0.06091	0.93909	FALSE	TRUE	0.0003882	6.17e-14	0.409864	0.0612904
MR-MEGA	EUR	34	rs34096562	rs1717289	-5863	0.8758	8	16695418	T=C,G=T	(C/T)	FGF20	0.00642833	0	0	FALSE	FALSE	7.54e-17	4.89e-15	0.304463	0.849497
MR-MEGA	EUR	35	rs11783129	rs35952885	38196	0.9003	8	22491622	G=T,A=G	(T/G)	BIN3	0	0.16535	0.83465	FALSE	TRUE	6.72e-10	6.21e-08	0.767553	0.467242
MR-MEGA	EUR	36	rs2593405	rs2593405	0	1	9	17557130	C=C,T=T	(C/T)	SH3GL2	0	0.0463433	0.254	FALSE	TRUE	3.5e-11	5.09e-10	0.143994	0.954832
MR-MEGA	EUR	36	rs13294100	rs13294100	0	1	9	17579690	T=T,G=G	(T/G)	SH3GL2	0	0.0890033	0.910997	FALSE	TRUE	9.23e-09	7.92e-21	0.237669	0.272837
MR-MEGA	EUR	36	rs10756905	rs10810833	-23332	0.8979	9	17703556	C=A,T=G	(A/G)	SH3GL2	0	0.089275	0.910725	FALSE	TRUE	2.67e-22	1.07e-19	0.849611	0.603638
MR-MEGA	EUR	36	rs10756905	rs10810835	-2632	0.9074	9	17724256	C=A,T=G	(A/G)	SH3GL2	0	0.022985	0.169295	FALSE	TRUE	6.73e-22	1.69e-19	0.637338	0.386399
MR-MEGA	EUR	36	rs10756905	rs72715429	-14134	0.8355	9	17712754	C=A,T=G	(A/G)	SH3GL2	0.00017167	0	0	FALSE	FALSE	6.91e-22	1.94e-19	0.689251	0.295861
MR-MEGA	EUR	40	rs4910150	rs7350542	-3351	0.8423	11	10529822	C=A,T=G	(A/G)	MTRNR2L8	0	0.057625	0.942375	FALSE	TRUE	5.36e-06	6.38e-09	0.129952	0.741569
MR-MEGA	EUR	41	rs6592142	rs12284617	-9668	0.9524	11	83500105	C=A,T=G	(A/G)	DLG2	0	0.00602833	0.993972	FALSE	TRUE	0.0007436	3.54e-11	0.0970568	0.231177
MR-MEGA	EUR	41	rs6592142	rs11233743	-16348	0.8794	11	83493425	C=G,T=A	(G/A)	DLG2	0	0.087405	0.912595	FALSE	TRUE	0.003431	1.09e-09	0.0915113	0.229112
MR-MEGA	EUR	41	rs6592142	rs1451394	7180	0.8246	11	83516953	C=T,T=C	(T/C)	DLG2	0.00090667	0	0	FALSE	FALSE	0.02481	6.45e-09	0.0159882	0.220893
MR-MEGA	EUR	42	rs1944734	rs2097101	-18121	0.896	11	133701956	G=A,A=G	(A/G)	SPATA19	0	0.0679133	0.9293	FALSE	TRUE	3.41e-10	3.55e-08	0.803042	0.55373
MR-MEGA	EUR	42	rs1944734	rs4937842	14465	0.8227	11	133734542	G=G,A=C	(G/C)	SPATA19	0	0.08424	0.91576	FALSE	TRUE	9.73e-12	4.9e-10	0.394111	0.806698
MR-MEGA	EUR	42	rs1944734	rs10791322	-17648	0.8293	11	133702429	G=G,A=A	(G/A)	SPATA19	0	0.0917	0.9083	FALSE	TRUE	6.52e-10	8.75e-08	0.948021	0.471989
MR-MEGA	EUR	42	rs1944734	rs4937840	14245	0.8616	11	133734322	G=C,A=G	(C/G)	SPATA19	0	0.117308	0.862485	FALSE	TRUE	5.23e-11	4.59e-09	0.657274	0.597672
MR-MEGA	EUR	42	rs1944734	rs7928888	-16381	0.9393	11	133703696	G=A,A=C	(A/C)	SPATA19	0.00094667	0.034505	0.309908	FALSE	TRUE	1.44e-10	1.44e-08	0.754139	0.498919
MR-MEGA	EUR	42	rs1944734	rs10791324	-16012	0.8863	11	133704065	G=T,A=C	(T/C)	SPATA19	0.00052	0	0	FALSE	FALSE	3.97e-08	2.07e-06	0.642911	0.572608
MR-MEGA	EUR	42	rs167915	rs329669	-2564	0.9015	11	133795017	A=G,T=A	(G/A)	IGSF9B	0.00097333	0.00383667	0.0178083	FALSE	TRUE	0.04293	2.23e-10	0.0379393	0.297293
MR-MEGA	EUR	43	rs814228	rs814228	0	1	12	40383902	C=C,G=G	(C/G)	SLC2A13	0	0.04566	0.94337	FALSE	TRUE	0.01073	4.26e-18	0.305688	0.0184204
MR-MEGA	EUR	43	rs11175620	rs76904798	3570	0.8421	12	40614434	G=C,C=T	(C/T)	LRRK2	0	0.561175	0.438825	FALSE	FALSE	0.005257	2.7e-27	0.0114919	0.874505
MR-MEGA	EUR	43	rs2708435	rs2708419	-22268	0.9506	12	40592388	A=C,G=T	(C/T)	LRRK2	0.00388	0.014795	0.283383	FALSE	TRUE	0.02326	8.94e-17	0.287676	0.00218791
MR-MEGA	EUR	43	rs12423950	rs12423950	0	1	12	40787742	C=C,G=G	(C/G)	MUC19	0	0	0	FALSE		0.03259	1.1e-11	0.0800612	0.00786423
MR-MEGA	EUR	45	rs34773022	rs34773022	0	1	12	123123414	G=G,A=A	(G/A)	KNTC1	0.00080667	0	0	FALSE	FALSE	0.006527	1.9e-09	0.0688276	0.287402
MR-MEGA	EUR	45	rs11060180	rs11060180	0	1	12	123303586	A=A,G=G	(A/G)	CCDC62	0.0333817	0	0	FALSE	FALSE	3.86e-31	2.97e-28	0.910884	0.850294
MR-MEGA	EUR	45	rs10847864	rs10847864	0	1	12	123326598	G=G,T=T	(G/T)	HIP1R	0	0.0773683	0.922632	FALSE	TRUE	2.8e-08	1.91e-41	0.0418259	0.260768
MR-MEGA	EUR	46	rs11610045	rs11610045	0	1	12	133063768	G=G,A=A	(G/A)	FBRSL1	0.00291833	0.0132117	0.369195	FALSE	TRUE	8.23e-13	4.62e-11	0.384693	0.785292
MR-MEGA	EUR	47	rs1078514	rs4547213	-38670	0.8107	13	110424498	C=G,T=A	(G/A)	IRS2	0.00173667	0.0475267	0.298212	TRUE	TRUE	0.00833	2.82e-07	0.00825525	0.482805
MR-MEGA	EUR	48	rs1956438	rs12884884	5834	0.8646	14	38014049	G=C,A=T	(C/T)	MIPOL1	0.00025333	0.0249283	0.199558	FALSE	TRUE	2.61e-08	3.05e-06	0.998416	0.782228
MR-MEGA	EUR	49	rs72713460	rs72713453	-11883	0.9753	14	55285160	G=C,T=T	(C/T)	GCH1	0.00396667	0	0.0125333	FALSE	TRUE	1.12e-11	5.93e-10	0.414044	0.414555
MR-MEGA	EUR	49	rs11158026	rs2149482	19758	0.8613	14	55368627	C=C,T=T	(C/T)	GCH1	0	0.11192	0.88808	FALSE	TRUE	5.18e-17	4.5e-15	0.382542	0.887697
MR-MEGA	EUR	51	rs2251086	rs2247231	-9086	0.9042	15	61988299	T=A,C=G	(A/G)	VPS13C	0	0.060335	0.939665	FALSE	TRUE	6.9e-21	1.75e-18	0.678007	0.605041
MR-MEGA	EUR	52	rs1870293	rs4889685	-41497	0.9487	16	30929444	T=C,C=T	(C/T)	FBXL19	0.00034833	0.0521917	0.564725	FALSE	TRUE	5.92e-09	7.25e-22	0.249158	0.301374
MR-MEGA	EUR	52	rs1870293	rs12445568	33871	0.8551	16	31004812	T=C,C=T	(T/C)	STX1B	0.00053	0.033505	0.34722	FALSE	TRUE	0.004459	6.81e-23	0.00108696	0.0534126
MR-MEGA	EUR	53	rs34133110	rs6500328	-7263	0.9523	16	50736656	C=A,T=G	(A/G)	NOD2	0	0.05437	0.94563	FALSE	TRUE	1.91e-11	2.78e-09	0.876163	0.549185
MR-MEGA	EUR	54	rs4784223	rs12930156	5517	0.9195	16	52581424	A=C,G=T	(C/T)	TOX3	0.00396	0.021955	0.504473	FALSE	TRUE	0.0021	3.54e-11	0.63112	0.039881
MR-MEGA	EUR	54	rs4784223	rs4784227	23281	0.8029	16	52599188	A=C,G=T	(C/T)	TOX3	0	0.0266267	0.406287	FALSE	TRUE	0.02304	1.52e-09	0.928037	0.0167703
MR-MEGA	EUR	54	rs3104776	rs3104800	14914	0.8109	16	52646376	A=G,G=A	(G/A)	TOX3	0.000238	0.0498167	0.345363	FALSE	TRUE	0.5396	8.72e-08	0.154113	0.103877
MR-MEGA	EUR	56	rs62066707	rs72832877	4584	0.9807	17	43278576	T=C,A=T	(C/T)	FMNL1	0.00331333	0	0	FALSE	FALSE	1.92e-12	1.86e-10	0.61136	0.921582
MR-MEGA	EUR	56	rs721579	rs1000354	42970	0.8266	17	43413451	C=G,T=A	(A/G)	ARHGAP27	0.00142833	0	0	FALSE	FALSE	0.01886	2.22e-08	0.392196	0.110482
MR-MEGA	EUR	56	rs721579	rs2867316	5966	0.8058	17	43376447	C=C,T=T	(C/T)	SPATA32	0.00049	0	0	FALSE	FALSE	0.1211	7.41e-09	0.16722	0.185495
MR-MEGA	EUR	56	rs7225082	rs7225082	0	1	17	43848495	G=G,T=T	(G/T)	CRHR1	0.00109	0	0	FALSE	FALSE	5.85e-18	6.42e-16	0.430888	0.446108
MR-MEGA	EUR	56	rs242557	rs242557	0	1	17	44019712	G=G,A=A	(G/A)	MAPT	0.00027167	0	0	FALSE	FALSE	0.008343	1.66e-10	0.1229	0.318404
MR-MEGA	EUR	56	rs713522	rs713522	0	1	17	44065263	T=T,C=C	(T/C)	MAPT	0	0.0738733	0.926127	FALSE	TRUE	0.05839	1.04e-38	1.88e-08	0.313608
MR-MEGA	EUR	56	rs56087321	rs56087321	0	1	17	44084403	G=G,C=C	(G/C)	STH	0.00033667	0.047515	0.502485	FALSE	TRUE	9.4e-05	2.72e-18	0.115101	0.496317
MR-MEGA	EUR	57	rs61169879	rs75723845	-6166	0.8165	17	59911200	C=G,T=A	(G/A)	BRIP1	0.00070167	0.092285	0.53463	FALSE	TRUE	0.1167	1.17e-06	0.00583011	0.282436
MR-MEGA	EUR	58	rs8091977	rs1941685	-55096	0.8074	18	31304318	T=G,C=T	(G/T)	ASXL3	0	0.0688067	0.931193	FALSE	TRUE	0.09444	1.63e-08	0.256291	0.0128314
MR-MEGA	EUR	58	rs8091977	rs6507059	-55771	0.8118	18	31303643	T=A,C=G	(A/G)	ASXL3	0	0.112612	0.873287	FALSE	TRUE	0.2123	7.29e-07	0.364742	0.00804315
MR-MEGA	EUR	58	rs8091977	rs12608181	-20063	0.996	18	31339351	T=T,C=G	(T/G)	ASXL3	0.00104833	0.015895	0.434088	FALSE	TRUE	0.1046	1.99e-07	0.500251	0.00936654
MR-MEGA	EUR	59	rs4588066	rs4588066	0	1	18	40672964	G=G,A=A	(G/A)	RIT2	0	0.00588333	0.994117	FALSE	TRUE	5.57e-31	2.14e-28	0.587721	0.688708
MR-MEGA	EUR	63	rs2248244	rs11701836	39889	0.8941	21	38892250	G=A,A=G	(A/G)	DYRK1A	0	0.0414717	0.608528	FALSE	TRUE	5.81e-08	6.21e-08	0.607318	0.224459
Column name	Description
Method	Meta-analysis method
LD proxy population	1000 Genome population used to estimate the R2
GenomicLocus	Locus number
LeadSNP	rsID of the lead SNP
proxySNP	rsID of the proxy SNP. If identical to the lead SNP, the row data is refering to the lead SNP itself
Distance	Basepair position distance between the proxy SNP and the lead SNP. When LeadSNP and proxySNP are the same, distance is 0.
R2	Squared correlation score from the 1000 Genome reference panel (EUR or EAS) between the lead SNP and the proxy SNP
CHR	Chromosome number of the proxy SNP
BP	Basepair position of the proxy SNP
Correlated_Alleles	Indicates which alleles in the lead SNP is correlated to the alleles in the proxy SNP. LeadSNP allele=proxySNP allele
Alleles	Proxy SNP alleles
Nearest Protein Coding Gene	Nearest protein coding gene for the proxy SNP
PP_EAS_ONLY	Posterior probability that the burden is only in East Asians
PP_EUR_ONLY	Posterior probability that the burden is only in Europeans
PP_BOTH	Posterior probability that the burden is shared
NOVEL	Part of a novel locus
HIGHER_PP_BOTH	PP_BOTH is creater than either PP_EAS_ONLY or PP_EUR_ONLY
P(RE/MR-MEGA)	two-sided p-value of association for random-effect/MR-MEGA
P(ANC-HET)	two-sided p-value of heterogeneity test for ancestral heterogeneity; chi-square test with degrees of freedom of 3 (number of axes of variation - 1)
P(RES-HET)	two-sided p-value of heterogeneity test for residual heterogeneity; chi-square test with degrees of freedom of 3 (Number of studies - number of axes of variation - 1).

## Sheet: Supplementary Table 7 - Variant
Locus	rsID	CHR	BP	A1	A2	Nearest Gene/Feature	Nearest Protein Coding Gene	Functional Consequence	CADD	RDB	P(ANC-HET)	P(RES-HET)	PP
2	rs11264304	1	155033317	T	C	ADAM15	ADAM15	intronic	6.405	5	0.985364	0.228789	0.836328
2	rs11264305	1	155033572	A	G	ADAM15	ADAM15	intronic	12.26	5	0.180145	0.357834	0.0996556
2	rs12743272	1	155033334	A	G	ADAM15	ADAM15	intronic	6.694	5	0.238156	0.46116	0.0239321
3	rs12734374	1	155388851	A	T	ASH1L	ASH1L	intronic	0.037	6	9.05e-05	0.48326	1
4	rs10737170	1	156063880	A	C	LMNA	LMNA	intronic	0.528	1f	0.50734	0.829368	1
5	rs6658353	1	161469054	C	G	FCGR2A	FCGR2A	intergenic	0.756	5	0.293572	0.624987	0.614565
5	rs4657041	1	161478859	T	C	FCGR2A	FCGR2A	intronic	3.89	6	0.224335	0.73484	0.211858
5	rs1801274	1	161479745	A	G	FCGR2A	FCGR2A	exonic	0.979		0.961453	0.722782	0.145157
7	rs12118655	1	205663478	A	G	SLC45A3	SLC45A3	intergenic	1.395	5	0.112337	0.03473	0.779922
7	rs12132270	1	205660940	T	C	SLC45A3	SLC45A3	intergenic	6.298	4	0.113914	0.0469589	0.198025
11	rs57891859	2	135464616	A	G	TMEM163	TMEM163	intronic	6.746	4	0.00250863	0.367946	1
12	rs12987123	2	169120541	A	T	STK39	STK39	intergenic	0.754	7	0.0010404	0.854749	0.939583
12	rs4613239	2	169119609	C	G	STK39	STK39	intergenic	1.304	4	0.00072009	0.88856	0.0347416
13	rs6808178	3	28705690	T	C	LINC00693	ZCWPW2	ncRNA_intronic	2.285	7	0.439954	0.140292	0.56503
13	rs1461806	3	28700178	A	G	LINC00693	ZCWPW2	ncRNA_intronic	14.47	6	0.291694	0.147994	0.428409
19	rs34311866	4	951947	T	C	TMEM175	TMEM175	exonic	11.09		0.221375	0.472943	1
20	rs4698412	4	15737348	A	G	BST1	BST1	intronic	0.378	6	0.860964	0.324686	0.332418
20	rs11724635	4	15737101	A	C	BST1	BST1	intronic	2.859	7	0.865342	0.365782	0.311623
20	rs4698413	4	15737882	T	C	BST1	BST1	intronic	0.31	6	0.853307	0.319452	0.277548
20	rs34559912	4	15730146	T	G	BST1	BST1	intronic	2.609	7	0.783888	0.336246	0.077991
22	rs6854006	4	77198054	T	C	FAM47E:FAM47E-STBD1:FAM47E-STBD1	FAM47E	intronic	3.577	7	0.00033608	0.0318227	0.337686
22	rs6812193	4	77198986	T	C	FAM47E:FAM47E-STBD1:FAM47E-STBD1	FAM47E	intronic	3.887	5	0.00036225	0.0345393	0.330735
22	rs6858114	4	77198465	A	G	FAM47E:FAM47E-STBD1:FAM47E-STBD1	FAM47E	intronic	0.313	7	0.00032786	0.0339159	0.181475
22	rs1946959	4	77196677	A	G	FAM47E:FAM47E-STBD1:FAM47E-STBD1	FAM47E	intronic	1.602	4	0.00081539	0.0342415	0.140867
23	rs356182	4	90626111	A	G	RP11-115D19.1	SNCA	ncRNA_intronic	8.962		0.0119629	1.51e-06	1
24	rs13117519	4	114369065	T	C	CAMK2D	CAMK2D	intergenic	1.216	3a	0.450316	0.901082	0.95709
25	rs7434295	4	170563946	T	C	CLCN3	CLCN3	intronic	0.397	7	0.167195	0.959303	0.522003
25	rs13136720	4	170565154	T	G	CLCN3	CLCN3	intronic	1.071	7	0.150207	0.956999	0.272264
25	rs6839362	4	170569481	A	T	CLCN3	CLCN3	intronic	4.124	7	0.200495	0.960416	0.118117
25	rs10866341	4	170568789	A	G	CLCN3	CLCN3	intronic	0.39	7	0.195838	0.956473	0.048549
29	rs12528068	6	72487762	T	C	RIMS1	RIMS1	intergenic	1.447	7	0.118501	0.432443	0.520105
29	rs66472504	6	72489955	T	C	RIMS1	RIMS1	intergenic	3.381	6	0.119626	0.434489	0.445292
31	rs41286192	6	133118216	A	G	SLC18B1	SLC18B1	exonic	17.92	5	0.726686	0.0948703	0.779946
31	rs75859381	6	133210361	T	C	HMGB1P13	RPS12	intergenic	8.679	7	0.832996	0.123865	0.21864
42	rs3802920	11	133787001	T	G	IGSF9B	IGSF9B	UTR3	4.382		0.0476646	0.0935342	0.89611
42	rs3802921	11	133786993	T	C	IGSF9B	IGSF9B	UTR3	4.303		0.0801086	0.0557465	0.0556935
43	rs28370650	12	40399948	A	T	SLC2A13	C12orf40	intronic	0.575	6	0.609166	0.854278	0.519679
43	rs28370649	12	40399149	A	G	SLC2A13	C12orf40	intronic	1.257	7	0.610961	0.810045	0.433335
45	rs10847864	12	123326598	T	G	HIP1R	HIP1R	intronic	2.403	2b	0.0418259	0.260768	0.999994
46	rs11610045	12	133063768	A	G	FBRSL1	FBRSL1	intergenic	1.226	5	0.384693	0.785292	0.909698
46	rs11614702	12	133058157	A	G	MUC8	MUC8	intergenic	0.384	4	0.873849	0.969785	0.0190394
46	rs36098511	12	133080449	A	T	FBRSL1	FBRSL1	intronic	3.374	5	0.0950383	0.77242	0.0131262
46	rs35318451	12	133068484	A	G	FBRSL1	FBRSL1	intronic	7.476	2b	0.182425	0.716819	0.00913317
59	rs4588066	18	40672964	A	G	RIT2	RIT2	intronic	1.52	7	0.587721	0.688708	0.594257
59	rs4130047	18	40678235	T	C	RIT2	RIT2	intronic	0.414	6	0.563879	0.614147	0.40574
60	rs55818311	19	2341047	T	C	SPPL2B	LSM7	ncRNA_exonic	1.096	5	0.662466	0.144973	1
62	rs1736020	21	16812552	A	C	AJ006998.2	USP25	intergenic	4.723	5	4.74e-05	0.638278	0.800748
62	rs1297257	21	16806607	A	G	AJ006998.2	USP25	intergenic	0.799	5	0.00011079	0.695464	0.0946557
62	rs1736135	21	16805220	T	C	AJ006998.2	USP25	intergenic	6.535	7	0.00019845	0.672098	0.0481898
62	rs1297255	21	16804367	T	C	AJ006998.2	USP25	intergenic	10.05	7	0.00077454	0.729743	0.0118668
Column name	Description
Locus	locus number
rsID	rsID
CHR	chromosome number
BP	basepair position (hg19)
A1	effect allele
A2	other allele
Nearest Gene/Feature	nearest gene or genetic feature (e.g. lncRNA, pseudogene)
Nearest Protein Coding Gene	nearest protein coding gene
Functional Consequence	functional consequence
CADD	Combined Annotation Dependent Depletion Score
RDB	RegulomeDB ranking
P(MR-MEGA)	two-sided p-value of association for MR-MEGA
P(ANC-HET)	two-sided p-value of heterogeneity test for ancestral heterogeneity; chi-square test with degrees of freedom of 3 (number of axes of variation - 1)
P(RES-HET)	two-sided p-value of heterogeneity test for residual heterogeneity; chi-square test with degrees of freedom of 3 (Number of studies - number of axes of variation - 1).
	For the heterogeneity tests, p-values less than 0.05 are bolded. P-value below Bonferroni-adjusted (0.05/4512 genome-wide significant variants) threshold are highlighted in orange.)
	Please note that with our parameters MR-MEGA can only run on variants that are present in 6 or more cohorts. In these cases P(MR-MEGA), P(ANC-HET), P(RES-HET) will be labeled N/A.
PP	Posterior probability
Part of a novel locus	No known variants present within +-250kb of the locus region

## Sheet: Supplementary Table 8 - Number 
Locus	Number of SNPs	NumSNPs in 99% Credible Set	NumSNPs in 95% Credible Set
2*	28	5	3
3*	1	1	1
4*	1	1	1
5	66	5	3
7	250	3	2
11	6	1	1
12	559	3	2
13	52	2	2
19	926	1	1
20	732	4	4
22	1013	4	4
23	1483	1	1
24	121	2	1
25	131	6	4
29	132	4	2
31	275	2	2
42	352	3	2
43	1508	4	2
45	1371	1	1
46	288	12	4
59	603	2	2
60	1	1	1
62	25	9	4
* Loci 2-4 were previously reported in Nalls et al. 2019 as a single locus. As such they were not considered as single variant credible set.
Column name	Description
Locus	locus number
NumSNPs	Number of significant variants in the locus
NumSNPs in 99% Credible Set	Number of variants within the 99% credible set
NumSNPs in 95% Credible Set	Number of variants within the 95% credible set

## Sheet: Supplementary Table 9 - MAGMA g
DOMAIN	ONTOLOGY_TERM	NGENES	BETA	BETA_STD	SE	P	P_EUR	P_FDR	P_FDR_EUR	CONDITIONAL_PAIR	CONDITIONAL
GO_bp	VESICLE_UNCOATING	9	1.4998	0.033236	0.31375	8.83e-07		0.00748044		GO_bp:GOBP_SYNAPTIC_VESICLE_UNCOATING	This term and its pair share the underlying signal. They must be interpreted together.
GO_bp	SYNAPTIC_VESICLE_UNCOATING	7	1.8054	0.035288	0.38206	1.16e-06		0.00748044		GO_bp:GOBP_VESICLE_UNCOATING	This term and its pair share the underlying signal. They must be interpreted together.
GO_bp	RESPONSE_TO_THYROID_HORMONE	28	0.82313	0.032158	0.17519	1.32e-06	0.004386	0.00748044	0.348622
GO_bp	PHAGOLYSOSOME_ASSEMBLY	17	1.0582	0.032224	0.23871	4.67e-06	0.02695	0.0183709	0.567035	GO_bp:GOBP_PHAGOSOME_LYSOSOME_FUSION	This term is the main driver of the association. Discard the paired term.
GO_bp	RESPONSE_TO_L_PHENYLALANINE_DERIVATIVE	6	1.5947	0.028857	0.36441	6.08e-06		0.0183709		GO_bp:GOBP_RESPONSE_TO_THYROXINE	This term is the main driver of the association. Discard the paired term.
Curated_gene_sets	IKEDA_MIR30_TARGETS_UP	112	0.42707	0.033293	0.097912	6.49e-06	2.77e-05	0.0183709	0.0421993
GO_cc	DENDRITIC_TREE	593	0.17365	0.030735	0.040498	9.07e-06		0.0220061		GO_cc:GOCC_SOMATODENDRITIC_COMPARTMENT	This term and its pair share the underlying signal. They must be interpreted together.
GO_bp	REGULATION_OF_AUTOPHAGOSOME_MATURATION	16	0.90119	0.026623	0.21445	1.33e-05		0.0277517
GO_bp	POSITIVE_REGULATION_OF_RECEPTOR_RECYCLING	12	1.086	0.027787	0.25986	1.47e-05	0.00034744	0.0277517	0.108841
GO_bp	MICROGLIAL_CELL_PROLIFERATION	8	1.487	0.031069	0.35816	1.66e-05		0.0281676		GO_bp:GOBP_MACROPHAGE_PROLIFERATION	This term and its pair share the underlying signal. They must be interpreted together.
GO_cc	SOMATODENDRITIC_COMPARTMENT	808	0.14333	0.029431	0.03475	1.87e-05	0.010975	0.0283499	0.464897	GO_cc:GOCC_DENDRITIC_TREE	This term and its pair share the underlying signal. They must be interpreted together.
Curated_gene_sets	KEGG_NON_SMALL_CELL_LUNG_CANCER	53	0.53026	0.028482	0.12996	2.26e-05	0.043794	0.0283499	0.631036	Curated_gene_sets:WP_NONSMALL_CELL_LUNG_CANCER	This term and its pair share the underlying signal. They must be interpreted together.
GO_bp	MACROPHAGE_PROLIFERATION	11	1.2566	0.030784	0.30834	2.31e-05		0.0283499		GO_bp:GOBP_MICROGLIAL_CELL_PROLIFERATION	This term and its pair share the underlying signal. They must be interpreted together.
GO_bp	RESPONSE_TO_MITOCHONDRIAL_DEPOLARISATION	19	0.86687	0.027905	0.21286	2.34e-05		0.0283499
GO_cc	NEURON_PROJECTION	1306	0.11273	0.029008	0.027824	2.56e-05	0.01334	0.0289464	0.494885
Curated_gene_sets	WP_GLYCEROPHOSPHOLIPID_BIOSYNTHETIC_PATHWAY	29	0.66761	0.026543	0.16578	2.84e-05		0.0293479
Curated_gene_sets	REACTOME_ACTIVATED_PKN1_STIMULATES_TRANSCRIPTION_OF_AR_ANDROGEN_RECEPTOR_REGULATED_GENES_KLK2_AND_KLK3	52	0.62728	0.033375	0.15645	3.05e-05		0.0293479
GO_bp	POSITIVE_REGULATION_OF_CELL_PROJECTION_ORGANIZATION	329	0.2095	0.027823	0.052452	3.26e-05	0.014944	0.0293479	0.505114	GO_bp:GOBP_REGULATION_OF_CELL_PROJECTION_ORGANIZATION	This term is the main driver of the association. Discard the paired term.
GO_bp	RESPONSE_TO_THYROXINE	5	1.552	0.025639	0.38873	3.28e-05		0.0293479		GO_bp:GOBP_RESPONSE_TO_L_PHENYLALANINE_DERIVATIVE	Discard term. Paired term is the main driver of the association
GO_bp	CARDIOLIPIN_BIOSYNTHETIC_PROCESS	7	1.1381	0.022244	0.28664	3.6e-05		0.0305932		GO_bp:GOBP_CARDIOLIPIN_METABOLIC_PROCESS	This term and its pair share the underlying signal. They must be interpreted together.
GO_bp	NK_T_CELL_DIFFERENTIATION	10	1.3312	0.031095	0.33708	3.94e-05		0.0306229
GO_bp	CHAPERONE_MEDIATED_AUTOPHAGY	15	0.87489	0.025026	0.22185	4.03e-05		0.0306229
Curated_gene_sets	WP_NONSMALL_CELL_LUNG_CANCER	71	0.45589	0.028328	0.11641	4.51e-05		0.0306229		Curated_gene_sets:KEGG_NON_SMALL_CELL_LUNG_CANCER	This term and its pair share the underlying signal. They must be interpreted together.
GO_bp	NEGATIVE_REGULATION_OF_CELLULAR_COMPONENT_ORGANIZATION	656	0.14452	0.026855	0.036904	4.52e-05	0.0061698	0.0306229	0.398541
Curated_gene_sets	AMIT_EGF_RESPONSE_40_HELA	42	0.62772	0.030024	0.16034	4.54e-05	0.054243	0.0306229	0.652371
GO_bp	MITRAL_VALVE_DEVELOPMENT	11	1.2414	0.030414	0.31773	4.69e-05		0.0306229
GO_bp	NEGATIVE_REGULATION_OF_AUTOPHAGY	81	0.38696	0.025675	0.099399	4.97e-05	0.0010022	0.0310456	0.190615
GO_bp	CARDIOLIPIN_METABOLIC_PROCESS	15	0.8628	0.02468	0.22203	5.12e-05	0.30909	0.0310456	0.843091	GO_bp:GOBP_CARDIOLIPIN_BIOSYNTHETIC_PROCESS	This term and its pair share the underlying signal. They must be interpreted together.
GO_mf	TAU_PROTEIN_KINASE_ACTIVITY	22	0.77834	0.026958	0.20189	5.8e-05	0.50157	0.033977	0.887501
Curated_gene_sets	REACTOME_TCF_DEPENDENT_SIGNALING_IN_RESPONSE_TO_WNT	215	0.25599	0.027571	0.066544	6e-05		0.0339925
GO_bp	NEGATIVE_REGULATION_OF_MICROTUBULE_POLYMERIZATION_OR_DEPOLYMERIZATION	36	0.58972	0.026118	0.15403	6.47e-05		0.0354404
GO_bp	PHOSPHATIDYLGLYCEROL_ACYL_CHAIN_REMODELING	9	1.1673	0.025868	0.30577	6.77e-05	0.83375	0.0359269	0.948005
GO_bp	REGULATION_OF_NEURONAL_ACTION_POTENTIAL	4	1.8579	0.027452	0.48908	7.29e-05		0.0375606
GO_bp	POSITIVE_REGULATION_OF_PROTEIN_EXPORT_FROM_NUCLEUS	17	0.8142	0.024793	0.21489	7.59e-05	0.28	0.0379281	0.836941
GO_bp	PHAGOSOME_LYSOSOME_FUSION	13	1.0292	0.027409	0.27273	8.07e-05		0.0391685		GO_bp:GOBP_PHAGOLYSOSOME_ASSEMBLY	Discard term. Paired term is the main driver of the association
GO_bp	PHOSPHORYLATION	1745	0.088091	0.025862	0.023592	9.45e-05	0.06595	0.0446267	0.677371
GO_bp	CHAPERONE_MEDIATED_PROTEIN_FOLDING	70	0.40288	0.024858	0.10834	0.00010046	0.50052	0.0455683	0.887501
GO_bp	NEGATIVE_REGULATION_OF_DENDRITE_MORPHOGENESIS	8	1.1888	0.024839	0.32021	0.00010292	0.0045047	0.0455683	0.350202
GO_cc	ENDOSOME_MEMBRANE	507	0.1543	0.025314	0.041676	0.0001071		0.0455683
GO_bp	REGULATION_OF_CELL_PROJECTION_ORGANIZATION	643	0.14141	0.026025	0.038198	0.00010727	0.019174	0.0455683	0.530613	GO_bp:GOBP_POSITIVE_REGULATION_OF_CELL_PROJECTION_ORGANIZATION	Discard term. Paired term is the main driver of the association
Curated_gene_sets	KAAB_FAILED_HEART_VENTRICLE_DN	39	0.55304	0.025492	0.15009	0.00011479	0.056639	0.0471587	0.661471
GO_cc	VACUOLAR_MEMBRANE	441	0.1637	0.025093	0.044545	0.00011928	1.22e-05	0.0471587	0.0216819
GO_bp	SPINDLE_MIDZONE_ASSEMBLY	13	0.86899	0.023142	0.23647	0.00011934		0.0471587
GO_bp	PHAGOSOME_MATURATION	26	0.69848	0.026297	0.19175	0.00013531	0.18384	0.0511711	0.79378
GO_bp	PROTEIN_CONTAINING_COMPLEX_DISASSEMBLY	238	0.20878	0.023644	0.057398	0.00013807		0.0511711
GO_bp	NEGATIVE_REGULATION_OF_PROTEIN_CONTAINING_COMPLEX_ASSEMBLY	136	0.28679	0.02462	0.078913	0.00013977		0.0511711
GO_bp	CELL_CYCLE	1699	0.08407	0.024388	0.02324	0.00014915	0.012673	0.0511711	0.487293
GO_bp	NEGATIVE_REGULATION_OF_MACROAUTOPHAGY	33	0.54548	0.023132	0.15092	0.00015101	0.058832	0.0511711	0.669831
GO_bp	NEGATIVE_REGULATION_OF_SUPRAMOLECULAR_FIBER_ORGANIZATION	147	0.28209	0.02517	0.078178	0.0001545		0.0511711
Curated_gene_sets	PID_CXCR3_PATHWAY	42	0.55483	0.026537	0.15376	0.00015454	0.047782	0.0511711	0.631645
GO_bp	POSITIVE_REGULATION_OF_CELLULAR_COMPONENT_ORGANIZATION	1004	0.10858	0.024715	0.030095	0.00015466	0.079459	0.0511711	0.709196
Curated_gene_sets	REACTOME_TRANSCRIPTIONAL_REGULATION_OF_GRANULOPOIESIS	76	0.44029	0.028302	0.12235	0.00016037		0.0511711
Curated_gene_sets	REACTOME_DNA_METHYLATION	51	0.58538	0.030846	0.16272	0.00016106		0.0511711
GO_bp	NEGATIVE_REGULATION_OF_MICROTUBULE_POLYMERIZATION	14	0.96334	0.026623	0.26796	0.00016262		0.0511711
GO_bp	LAMELLIPODIUM_ASSEMBLY	65	0.41315	0.024567	0.11531	0.00017037	0.2776	0.052635	0.836941
GO_cc	CELL_BODY	540	0.14915	0.025228	0.041731	0.00017624	0.011158	0.0534763	0.467889
GO_bp	PRESYNAPTIC_ENDOCYTOSIS	61	0.44389	0.025573	0.12448	0.00018184		0.0540726
GO_bp	PHOSPHATIDYLGLYCEROL_BIOSYNTHETIC_PROCESS	9	0.9622	0.021323	0.27014	0.00018457		0.0540726
GO_bp	POSITIVE_REGULATION_OF_LAMELLIPODIUM_ORGANIZATION	35	0.56295	0.024584	0.15896	0.00019943	0.12761	0.0574358	0.751038
GO_mf	PROTEIN_SERINE_THREONINE_KINASE_ACTIVITY	408	0.16738	0.024701	0.047386	0.00020655	0.0095541	0.058495	0.445386
GO_bp	REGULATION_OF_PROTEIN_CONTAINING_COMPLEX_DISASSEMBLY	120	0.29227	0.023579	0.082857	0.00021035		0.0585945
GO_bp	POSITIVE_REGULATION_OF_PLASMA_MEMBRANE_BOUNDED_CELL_PROJECTION_ASSEMBLY	106	0.32527	0.024672	0.092929	0.00023306		0.0633357
GO_bp	PROTEIN_CATABOLIC_PROCESS	938	0.10623	0.023416	0.030418	0.00023991	0.26334	0.0633357	0.830809
GO_bp	NEURON_DEATH	346	0.17981	0.024478	0.051501	0.00024087	0.30607	0.0633357	0.843091
Curated_gene_sets	REACTOME_PRC2_METHYLATES_HISTONES_AND_DNA	58	0.5275	0.029636	0.15115	0.00024228		0.0633357
GO_bp	CHROMATIN_REMODELING	327	0.18177	0.024068	0.052293	0.00025519	0.11851	0.0656728	0.747699
GO_bp	RESPONSE_TO_MAGNESIUM_ION	20	0.81021	0.026758	0.23336	0.00025895	0.18052	0.0656728	0.793464
GO_bp	REGULATION_OF_INTRACELLULAR_STEROID_HORMONE_RECEPTOR_SIGNALING_PATHWAY	68	0.37334	0.022705	0.10778	0.00026683	0.026574	0.0666761	0.567012
Curated_gene_sets	REACTOME_ASSEMBLY_OF_THE_ORC_COMPLEX_AT_THE_ORIGIN_OF_REPLICATION	55	0.51171	0.027998	0.14805	0.00027435		0.0675617
GO_bp	BRAIN_DERIVED_NEUROTROPHIC_FACTOR_RECEPTOR_SIGNALING_PATHWAY	6	1.4834	0.026844	0.43081	0.00028798		0.0699051
GO_bp	MOTOR_BEHAVIOR	14	0.81698	0.022578	0.23764	0.00029374		0.0699326
GO_bp	LYSOSOMAL_PROTEIN_CATABOLIC_PROCESS	17	0.76178	0.023197	0.22182	0.00029772		0.0699326
GO_bp	REGULATION_OF_ACYL_COA_BIOSYNTHETIC_PROCESS	4	1.7668	0.026106	0.51482	0.00030044	0.0022752	0.0699326	0.264821
GO_mf	ACTIVIN_RECEPTOR_ACTIVITY	10	1.1243	0.026264	0.3289	0.00031558		0.0715253
GO_bp	REGULATION_OF_CATABOLIC_PROCESS	930	0.10584	0.023235	0.030982	0.00031843	0.0028474	0.0715253	0.28611
Curated_gene_sets	REACTOME_MATURATION_OF_SARSCOV2_NUCLEOPROTEIN	15	0.71125	0.020345	0.20848	0.00032355		0.0715253
GO_mf	NUCLEAR_ANDROGEN_RECEPTOR_BINDING	26	0.58946	0.022192	0.1728	0.00032412		0.0715253
GO_mf	PHOSPHOTRANSFERASE_ACTIVITY_FOR_OTHER_SUBSTITUTED_PHOSPHATE_GROUPS	22	0.5947	0.020598	0.17507	0.00034147	0.016018	0.0743879	0.521736
GO_bp	MICROTUBULE_BASED_PROCESS	895	0.10499	0.022634	0.031059	0.00036268	0.060895	0.0770504	0.673513
Curated_gene_sets	WP_EFFECT_OF_PROGERIN_ON_GENES_INVOLVED_IN_HUTCHINSONGILFORD_PROGERIA_SYNDROME	31	0.51472	0.021157	0.15243	0.00036769		0.0770504
GO_bp	CHAPERONE_COFACTOR_DEPENDENT_PROTEIN_REFOLDING	31	0.53465	0.021977	0.15836	0.00036836		0.0770504
GO_bp	PROCESS_UTILIZING_AUTOPHAGIC_MECHANISM	527	0.13566	0.022678	0.040214	0.00037183		0.0770504
GO_bp	CYTOSKELETON_DEPENDENT_INTRACELLULAR_TRANSPORT	200	0.21589	0.022435	0.064227	0.00038875	0.039388	0.079586	0.627014
GO_bp	POSITIVE_REGULATION_OF_DEVELOPMENTAL_GROWTH	150	0.25751	0.023207	0.076696	0.00039404	0.0049419	0.0797087	0.360551
GO_bp	REGULATION_OF_CELLULAR_CATABOLIC_PROCESS	748	0.11508	0.022776	0.034468	0.00042148		0.0842563
GO_bp	G0_TO_G1_TRANSITION	37	0.50499	0.022673	0.15222	0.00045506		0.0878448
GO_bp	AMYLOID_FIBRIL_FORMATION	37	0.50984	0.022891	0.1537	0.00045574		0.0878448
GO_bp	REGULATION_OF_SUPRAMOLECULAR_FIBER_ORGANIZATION	354	0.16784	0.023106	0.050624	0.00045861		0.0878448
Curated_gene_sets	PHONG_TNF_TARGETS_DN	8	1.1484	0.023994	0.34647	0.00046011	0.0019674	0.0878448	0.252814
Curated_gene_sets	BIOCARTA_ECM_PATHWAY	19	0.70678	0.022752	0.21372	0.00047248	0.019162	0.0883696	0.530613
Curated_gene_sets	WILSON_PROTEASES_AT_TUMOR_BONE_INTERFACE_DN	5	1.6567	0.027369	0.50105	0.00047326	0.027208	0.0883696	0.56822
Curated_gene_sets	KEGG_LYSOSOME	116	0.2771	0.021981	0.083923	0.0004813	0.00013335	0.0885335	0.0725739
GO_bp	REGULATION_OF_CYTOSKELETON_ORGANIZATION	510	0.1395	0.022952	0.042302	0.00048814	0.3331	0.0885335	0.851341
Curated_gene_sets	PID_ALK2_PATHWAY	11	0.87919	0.021539	0.26669	0.00049005	0.039454	0.0885335	0.627014
GO_bp	REGULATION_OF_LAMELLIPODIUM_ORGANIZATION	48	0.45291	0.023155	0.13763	0.00050061	0.23444	0.0885335	0.820606
GO_bp	REGULATION_OF_AUTOPHAGY_OF_MITOCHONDRION_IN_RESPONSE_TO_MITOCHONDRIAL_DEPOLARIZATION	13	0.88893	0.023673	0.27026	0.00050347		0.0885335
Curated_gene_sets	DARWICHE_SQUAMOUS_CELL_CARCINOMA_DN	179	0.22079	0.021719	0.067173	0.00050751	0.011965	0.0885335	0.475519
Curated_gene_sets	BORCZUK_MALIGNANT_MESOTHELIOMA_UP	284	0.17427	0.021531	0.053084	0.00051467	0.14268	0.0885335	0.760854
GO_bp	REGULATION_OF_TRANSPORT	1664	0.080384	0.023101	0.02449	0.00051582	0.19972	0.0885335	0.801502
Curated_gene_sets	KEGG_SPHINGOLIPID_METABOLISM	38	0.53225	0.024217	0.16252	0.00052931	0.00019672	0.0885733	0.0838106
Curated_gene_sets	FLECHNER_BIOPSY_KIDNEY_TRANSPLANT_OK_VS_DONOR_UP	532	0.13346	0.022411	0.040752	0.00052966	0.16188	0.0885733	0.780028
GO_bp	CHEMOKINE_C_X_C_MOTIF_LIGAND_12_SIGNALING_PATHWAY	6	1.3383	0.024218	0.40881	0.00053169		0.0885733
GO_cc	MIDBODY	198	0.2106	0.021777	0.064456	0.00054395	0.0096941	0.0897359	0.445386
GO_bp	POSITIVE_REGULATION_OF_AXON_EXTENSION_INVOLVED_IN_AXON_GUIDANCE	7	1.0964	0.021429	0.33605	0.00055314		0.0897776
GO_bp	POSITIVE_REGULATION_OF_LAMELLIPODIUM_ASSEMBLY	27	0.5805	0.022271	0.17797	0.00055477	0.13347	0.0897776	0.754545
GO_bp	PROTEIN_CATABOLIC_PROCESS_IN_THE_VACUOLE	20	0.67069	0.02215	0.20598	0.00056571		0.0903292
GO_cc	SPINDLE_MIDZONE	36	0.53577	0.023729	0.16462	0.00056881	0.065159	0.0903292	0.677371
Curated_gene_sets	REACTOME_MATURATION_OF_SARSCOV1_NUCLEOPROTEIN	11	0.75216	0.018427	0.23251	0.00060947		0.0950539
GO_bp	REGULATION_OF_HEMATOPOIETIC_STEM_CELL_PROLIFERATION	14	0.78126	0.021591	0.24152	0.00060975		0.0950539
Curated_gene_sets	WP_PRION_DISEASE_PATHWAY	31	0.5434	0.022336	0.16816	0.00061689		0.0952927
GO_cc	EARLY_ENDOSOME	402	0.15102	0.022126	0.046978	0.00065423	0.0020948	0.0998489	0.258305
GO_bp	REGULATION_OF_PROTEIN_MODIFICATION_PROCESS	1480	0.081753	0.02228	0.025461	0.00066278	0.019262	0.0998489	0.531501
GO_bp	NEGATIVE_REGULATION_OF_ANOIKIS	18	0.80446	0.025206	0.25075	0.00066898	0.0010529	0.0998489	0.196745
GO_bp	SYNAPTIC_VESICLE_RECYCLING	73	0.35314	0.022249	0.11009	0.00066989	0.021372	0.0998489	0.541984
GO_bp	REGULATION_OF_PROTEIN_CATABOLIC_PROCESS	334	0.16146	0.021603	0.050444	0.00068651	0.089169	0.101436	0.721155
GO_bp	REGULATION_OF_AUTOPHAGY	327	0.16358	0.02166	0.051171	0.00069619	0.0019033	0.10198	0.252814
Curated_gene_sets	REACTOME_ACTIVATED_NTRK2_SIGNALS_THROUGH_PI3K	7	1.302	0.025447	0.41012	0.00075138		0.109123
GO_bp	REGULATION_OF_LYSOSOMAL_PROTEIN_CATABOLIC_PROCESS	10	0.90291	0.021091	0.28525	0.00077589		0.111514
GO_bp	REGULATION_OF_ANDROGEN_RECEPTOR_SIGNALING_PATHWAY	26	0.52321	0.019698	0.16545	0.00078378	0.1004	0.111514	0.728802
GO_mf	POLY_PURINE_TRACT_BINDING	27	0.56345	0.021617	0.17825	0.00078753	0.010338	0.111514	0.453128
Curated_gene_sets	REACTOME_ERCC6_CSB_AND_EHMT2_G9A_POSITIVELY_REGULATE_RRNA_EXPRESSION	61	0.4361	0.025124	0.1381	0.00079588		0.111765
GO_bp	LAMELLIPODIUM_ORGANIZATION	84	0.32317	0.021834	0.10256	0.00081516	0.42105	0.113534	0.865059
GO_bp	REGULATION_OF_PROTEIN_AUTOUBIQUITINATION	5	1.455	0.024036	0.46232	0.00082577		0.114077
Curated_gene_sets	FOURNIER_ACINAR_DEVELOPMENT_LATE_UP	11	0.89889	0.022021	0.28595	0.00083594	0.00074154	0.114114	0.163455
GO_bp	CELL_PROJECTION_ORGANIZATION	1495	0.080467	0.02203	0.025607	0.00083947	0.11799	0.114114	0.746897
GO_cc	ACTIVIN_RECEPTOR_COMPLEX	7	1.2083	0.023616	0.3849	0.00084822		0.114389
GO_bp	RESPONSE_TO_LECTIN	21	0.70288	0.023786	0.22457	0.00087583		0.114758
GO_mf	GALACTOSYLCERAMIDASE_ACTIVITY	5	1.4145	0.023366	0.45206	0.00087852		0.114758
GO_cc	AXON	616	0.12441	0.022427	0.03976	0.00087883	0.031164	0.114758	0.592899
Curated_gene_sets	IKEDA_MIR1_TARGETS_DN	6	1.1334	0.020509	0.36231	0.00088076	1.05e-08	0.114758	0.000112155
Curated_gene_sets	REACTOME_RMTS_METHYLATE_HISTONE_ARGININES	64	0.36324	0.021434	0.1162	0.00088757		0.114758
GO_cc	EARLY_ENDOSOME_MEMBRANE	172	0.22514	0.021714	0.072052	0.00089148	0.00076732	0.114758	0.163455
GO_bp	REGULATION_OF_PROTEIN_K63_LINKED_UBIQUITINATION	14	0.6529	0.018043	0.20944	0.00091403		0.116776
GO_bp	VESICLE_LOCALIZATION	203	0.2025	0.0212	0.065032	0.00092477	0.00014309	0.117266	0.0725739
GO_bp	GOLGI_ORGANIZATION	152	0.24369	0.022107	0.078366	0.00093794	0.015723	0.117901	0.517231
GO_cc	CHROMOSOME	1741	0.073909	0.021676	0.023785	0.00094518	0.13135	0.117901	0.753394
GO_bp	CELLULAR_RESPONSE_TO_BRAIN_DERIVED_NEUROTROPHIC_FACTOR_STIMULUS	8	1.267	0.026473	0.40796	0.00095059		0.117901
GO_bp	NEGATIVE_REGULATION_OF_CELL_VOLUME	5	1.4041	0.023194	0.4531	0.00097321		0.119832
GO_bp	REGULATION_OF_LAMELLIPODIUM_ASSEMBLY	36	0.4808	0.021294	0.15551	0.00099612	0.24938	0.12177	0.827288
GO_cc	PERIKARYON	147	0.24908	0.022224	0.080656	0.0010083	0.0053206	0.122379	0.372827
GO_bp	NEUROGENESIS	1592	0.079342	0.022351	0.025717	0.0010186	0.030167	0.122752	0.591277
GO_bp	NEGATIVE_REGULATION_OF_AUTOPHAGOSOME_MATURATION	5	1.1885	0.019634	0.38576	0.001033		0.123611
GO_cc	VACUOLE	803	0.10253	0.020992	0.033316	0.0010448	7.43e-06	0.124149	0.0158299
GO_mf	TYPE_5_METABOTROPIC_GLUTAMATE_RECEPTOR_BINDING	6	1.474	0.026673	0.4796	0.0010598		0.125056
GO_bp	RESPONSE_TO_IRON_II_ION	6	1.0499	0.018999	0.34247	0.0010876		0.127452
GO_mf	STRUCTURAL_CONSTITUENT_OF_PRESYNAPTIC_ACTIVE_ZONE	5	1.2817	0.021173	0.41839	0.0010959		0.127545
GO_mf	TAU_PROTEIN_BINDING	42	0.46595	0.022286	0.15226	0.0011076	0.0017743	0.127885	0.252814
Curated_gene_sets	REACTOME_RORA_ACTIVATES_GENE_EXPRESSION	17	0.66771	0.020332	0.21839	0.0011178		0.127885
Curated_gene_sets	WIELAND_UP_BY_HBV_INFECTION	98	0.29085	0.021217	0.095159	0.0011214	0.0004363	0.127885	0.119269
GO_mf	KINASE_REGULATOR_ACTIVITY	236	0.18943	0.021363	0.062069	0.0011385	0.18482	0.128916	0.795404
GO_bp	HEMATOPOIETIC_STEM_CELL_PROLIFERATION	32	0.48939	0.020437	0.16053	0.0011516	0.64646	0.128916	0.910691
Curated_gene_sets	REACTOME_DISEASES_OF_PROGRAMMED_CELL_DEATH	86	0.33951	0.023209	0.11138	0.0011532		0.128916
GO_bp	REGULATION_OF_PHOSPHORUS_METABOLIC_PROCESS	1328	0.082107	0.021292	0.026968	0.0011667	0.021842	0.129572	0.545122
Curated_gene_sets	DELPUECH_FOXO3_TARGETS_UP	63	0.36622	0.02144	0.12051	0.001189	0.12042	0.129923	0.747827
GO_bp	SNARE_COMPLEX_ASSEMBLY	22	0.54906	0.019017	0.1807	0.0011903		0.129923
GO_bp	REGULATION_OF_INTRACELLULAR_TRANSPORT	320	0.15784	0.02068	0.051958	0.0011928	0.39311	0.129923	0.8596
GO_cc	PRESYNAPSE	499	0.13059	0.021258	0.043039	0.0012076	0.0072728	0.130698	0.420818
Curated_gene_sets	REACTOME_AMYLOID_FIBER_FORMATION	95	0.32336	0.023227	0.10683	0.001238		0.13314
GO_bp	PROTEIN_DEPOLYMERIZATION	114	0.25713	0.020222	0.085122	0.0012628	0.73934	0.134953	0.92809
Curated_gene_sets	HOFMANN_MYELODYSPLASTIC_SYNDROM_RISK_DN	20	0.65259	0.021552	0.21642	0.0012851	0.35451	0.135988	0.852009
Curated_gene_sets	KEGG_B_CELL_RECEPTOR_SIGNALING_PATHWAY	72	0.34982	0.021889	0.11618	0.0013034	0.59245	0.135988	0.900184
GO_bp	PEPTIDYL_SERINE_AUTOPHOSPHORYLATION	9	1.052	0.023313	0.34939	0.0013042		0.135988
GO_bp	POSITIVE_REGULATION_OF_CELL_SUBSTRATE_JUNCTION_ORGANIZATION	31	0.53557	0.022014	0.17788	0.0013045		0.135988
GO_mf	NUCLEAR_RECEPTOR_BINDING	134	0.23488	0.020016	0.078099	0.0013189		0.13606
GO_bp	NEGATIVE_REGULATION_OF_PROTEIN_CONTAINING_COMPLEX_DISASSEMBLY	77	0.31242	0.020214	0.1039	0.0013212		0.13606
Curated_gene_sets	KEGG_MELANOGENESIS	100	0.28456	0.020968	0.094779	0.0013413	0.16935	0.137297	0.782334
Curated_gene_sets	ASTON_MAJOR_DEPRESSIVE_DISORDER_DN	151	0.22593	0.020428	0.075453	0.0013775	0.43726	0.140159	0.872963
GO_bp	PROTEIN_REFOLDING	26	0.51567	0.019414	0.17268	0.0014142	0.64202	0.143036	0.909576
GO_bp	CARDIAC_ATRIUM_MORPHOGENESIS	29	0.61321	0.02438	0.20574	0.0014406		0.144817
GO_bp	REGULATION_OF_PROTEIN_FOLDING	8	0.94929	0.019835	0.31892	0.0014591		0.144817
Curated_gene_sets	REACTOME_HDMS_DEMETHYLATE_HISTONES	38	0.41929	0.019078	0.14086	0.0014595		0.144817
GO_bp	NEGATIVE_REGULATION_OF_CATABOLIC_PROCESS	303	0.15581	0.019873	0.052369	0.0014659	0.13178	0.144817	0.753394
GO_bp	BODY_FLUID_SECRETION	87	0.29363	0.020188	0.098828	0.0014854	0.17775	0.145543	0.789193
Curated_gene_sets	KEGG_HEDGEHOG_SIGNALING_PATHWAY	55	0.38117	0.020856	0.12841	0.0014992	0.24208	0.145543	0.822192
GO_bp	REGULATION_OF_PROTEIN_TARGETING	75	0.31776	0.020291	0.10712	0.0015085	0.31721	0.145543	0.84579
GO_bp	VESICLE_MEDIATED_TRANSPORT_IN_SYNAPSE	202	0.20007	0.020894	0.067481	0.0015162		0.145543
GO_bp	MACROMOLECULE_CATABOLIC_PROCESS	1283	0.077489	0.019777	0.02615	0.0015243	0.29098	0.145543	0.838608
Curated_gene_sets	STANHILL_HRAS_TRANSFROMATION_UP	5	1.2042	0.019894	0.40646	0.0015266	0.66514	0.145543	0.913841
GO_mf	RIBONUCLEOTIDE_BINDING	1801	0.06806	0.020265	0.022982	0.0015332	0.0019701	0.145543	0.252814
GO_mf	CYTOSKELETAL_PROTEIN_BINDING	945	0.094024	0.020798	0.031778	0.0015466	0.0019399	0.145999	0.252814
GO_bp	NEURAL_TUBE_PATTERNING	38	0.45518	0.020711	0.15394	0.0015558	0.067765	0.146056	0.681553
GO_mf	TRANSFERASE_ACTIVITY_TRANSFERRING_PHOSPHORUS_CONTAINING_GROUPS	842	0.09581	0.020064	0.032445	0.0015757	0.087976	0.146837	0.721155
GO_bp	REGULATION_OF_PROTEIN_CATABOLIC_PROCESS_IN_THE_VACUOLE	11	0.8055	0.019734	0.27288	0.0015814		0.146837
GO_mf	KINASE_ACTIVITY	704	0.10618	0.020412	0.036051	0.0016158	0.028658	0.147111	0.580986
GO_bp	CELL_MOTILITY_INVOLVED_IN_CEREBRAL_CORTEX_RADIAL_GLIA_GUIDED_MIGRATION	5	1.3283	0.021942	0.45109	0.0016191		0.147111
GO_bp	NOREPINEPHRINE_UPTAKE	8	1.1684	0.024413	0.39681	0.0016193		0.147111
GO_bp	CELLULAR_RESPONSE_TO_EXTRACELLULAR_STIMULUS	251	0.17742	0.020626	0.060274	0.0016249	0.042172	0.147111	0.631036
GO_bp	POSITIVE_REGULATION_OF_ACTION_POTENTIAL	8	1.0663	0.02228	0.36238	0.0016297	0.27076	0.147111	0.834667
Curated_gene_sets	PID_ERBB1_INTERNALIZATION_PATHWAY	40	0.43702	0.0204	0.14858	0.0016363	0.03254	0.147111	0.602706
Curated_gene_sets	WP_PATHWAYS_AFFECTED_IN_ADENOID_CYSTIC_CARCINOMA	59	0.37107	0.021026	0.12623	0.0016457		0.147178
GO_bp	RESPONSE_TO_IRON_ION	29	0.50914	0.020243	0.17331	0.0016553	0.010202	0.147261	0.451187
GO_mf	PROTEIN_KINASE_ACTIVITY	553	0.12084	0.020677	0.041162	0.0016663	0.030797	0.147468	0.592899
Curated_gene_sets	WANG_LMO4_TARGETS_UP	330	0.15411	0.020498	0.052678	0.0017219	0.16566	0.151108	0.781073
GO_bp	PROTEIN_AUTOPHOSPHORYLATION	214	0.19235	0.020669	0.06578	0.0017292	0.097521	0.151108	0.725462
Curated_gene_sets	BRACHAT_RESPONSE_TO_METHOTREXATE_UP	22	0.5832	0.020199	0.19957	0.0017397	0.13467	0.151108	0.755497
GO_bp	REGULATION_OF_NEURON_PROJECTION_DEVELOPMENT	419	0.13815	0.020655	0.047298	0.0017469	0.0046728	0.151108	0.3555
Curated_gene_sets	REACTOME_RHO_GTPASES_ACTIVATE_PKNS	79	0.34994	0.022932	0.11984	0.0017519		0.151108
Curated_gene_sets	REACTOME_HDACS_DEACETYLATE_HISTONES	76	0.34762	0.022345	0.11918	0.0017709		0.151975
Curated_gene_sets	REACTOME_ESR_MEDIATED_SIGNALING	203	0.20463	0.021422	0.070327	0.0018115		0.154678
GO_bp	POSITIVE_REGULATION_OF_TRANSPORT	862	0.096874	0.020515	0.033338	0.001834	0.50042	0.155817	0.887501
GO_bp	CELLULAR_RESPONSE_TO_STRESS	1844	0.064964	0.019547	0.022419	0.0018818	0.20105	0.159082	0.801695
GO_bp	NEGATIVE_REGULATION_OF_CYTOSKELETON_ORGANIZATION	146	0.22929	0.020389	0.079293	0.001918	0.55258	0.159991	0.895639
GO_bp	NEGATIVE_REGULATION_OF_CHROMATIN_BINDING	9	0.882	0.019546	0.30505	0.0019203		0.159991
GO_cc	VESICLE_MEMBRANE	1148	0.083165	0.020157	0.028764	0.0019208	0.000245	0.159991	0.0931962
GO_bp	RECEPTOR_RECYCLING	33	0.4493	0.019054	0.15555	0.0019383		0.160649
GO_bp	RESPONSE_TO_HEAT	109	0.25858	0.019888	0.089571	0.0019476	0.44108	0.160649	0.875013
GO_bp	RESPONSE_TO_TEMPERATURE_STIMULUS	177	0.2055	0.020104	0.071309	0.0019789	0.31587	0.161513	0.845316
GO_bp	REGULATION_OF_BLOOD_BRAIN_BARRIER_PERMEABILITY	8	1.0976	0.022933	0.38086	0.0019795		0.161513
Curated_gene_sets	WP_GLYCEROLIPIDS_AND_GLYCEROPHOSPHOLIPIDS	22	0.50254	0.017406	0.17445	0.0019866		0.161513
GO_bp	GENERATION_OF_NEURONS	1382	0.079386	0.020967	0.027584	0.0020034		0.1621
GO_bp	CHROMATIN_ORGANIZATION	561	0.11502	0.019819	0.039986	0.0020129	0.0087007	0.1621	0.437128
GO_cc	CHROMATIN	1196	0.082942	0.020491	0.028869	0.0020347	0.21771	0.163083	0.812647
Curated_gene_sets	BIOCARTA_S1P_PATHWAY	7	1.1588	0.022648	0.40436	0.0020831		0.166179
Curated_gene_sets	REACTOME_CD28_DEPENDENT_PI3K_AKT_SIGNALING	22	0.63529	0.022004	0.22198	0.0021075	0.10369	0.167312	0.734813
Curated_gene_sets	REACTOME_HSF1_DEPENDENT_TRANSACTIVATION	37	0.43817	0.019673	0.15318	0.002117		0.167312
Curated_gene_sets	MCBRYAN_TERMINAL_END_BUD_DN	6	1.116	0.020195	0.3906	0.0021403	0.079556	0.167994	0.709196
GO_bp	REGULATION_OF_MICROTUBULE_POLYMERIZATION_OR_DEPOLYMERIZATION	82	0.29421	0.019641	0.103	0.0021454	0.57723	0.167994	0.897351
GO_bp	ATRIOVENTRICULAR_VALVE_DEVELOPMENT	27	0.57925	0.022223	0.2033	0.002194	0.016915	0.169935	0.530613
GO_bp	DNA_REPLICATION_DEPENDENT_CHROMATIN_ASSEMBLY	28	0.48652	0.019007	0.1709	0.0022108		0.169935
GO_bp	INOSITOL_PHOSPHATE_MEDIATED_SIGNALING	58	0.36893	0.020727	0.12963	0.0022153	0.89906	0.169935	0.965117
GO_cc	SYNAPSE	1273	0.08	0.020344	0.02812	0.0022236	0.021298	0.169935	0.541984
GO_bp	CELL_SUBSTRATE_JUNCTION_DISASSEMBLY	7	1.0283	0.020098	0.36149	0.0022263		0.169935
GO_bp	SNRNA_TRANSCRIPTION_BY_RNA_POLYMERASE_III	8	0.78121	0.016323	0.27469	0.0022302		0.169935
GO_bp	DEVELOPMENTAL_GROWTH_INVOLVED_IN_MORPHOGENESIS	219	0.18652	0.020272	0.065667	0.0022559	0.57899	0.171126	0.897351
GO_bp	PROTEIN_FOLDING	205	0.17327	0.018228	0.061108	0.0022906	0.47661	0.172702	0.882879
GO_cc	DENDRITE_MEMBRANE	38	0.47519	0.021621	0.16764	0.002297	0.070967	0.172702	0.6887
Curated_gene_sets	REACTOME_ESTROGEN_DEPENDENT_GENE_EXPRESSION	133	0.24469	0.020775	0.086741	0.0023964		0.178097
GO_bp	MONONUCLEAR_CELL_DIFFERENTIATION	453	0.13168	0.02045	0.046683	0.0023989		0.178097
GO_bp	SYNAPTIC_VESICLE_LOCALIZATION	50	0.38673	0.020177	0.13711	0.0024002	4.04e-05	0.178097	0.0451783
Curated_gene_sets	MCCABE_BOUND_BY_HOXC6	393	0.13773	0.019957	0.048905	0.0024312	0.00090996	0.179613	0.183732
Curated_gene_sets	BIOCARTA_IL7_PATHWAY	16	0.75098	0.022186	0.26708	0.0024661	0.074906	0.181402	0.693157
GO_bp	REGULATION_OF_RECEPTOR_RECYCLING	22	0.51707	0.017909	0.18406	0.0024856	0.023081	0.181603	0.549968
GO_bp	REGULATION_OF_ORGANELLE_ORGANIZATION	1154	0.07882	0.019151	0.028063	0.0024902	0.11635	0.181603	0.746897
Curated_gene_sets	REACTOME_FORMATION_OF_THE_BETA_CATENIN_TCF_TRANSACTIVATING_COMPLEX	78	0.33437	0.021773	0.11936	0.002547		0.184179
GO_bp	REGULATION_OF_GLUTAMATE_RECEPTOR_SIGNALING_PATHWAY	6	1.1869	0.021477	0.42367	0.0025472		0.184179
GO_cc	CARDIAC_MYOFIBRIL	6	0.95358	0.017256	0.34168	0.0026315		0.189457
Curated_gene_sets	REACTOME_SIRT1_NEGATIVELY_REGULATES_RRNA_EXPRESSION	53	0.44028	0.023649	0.15784	0.0026425		0.189457
GO_bp	TRANSPORT_ALONG_MICROTUBULE	163	0.19427	0.018245	0.069806	0.0026954		0.192417
Curated_gene_sets	YUAN_ZNF143_PARTNERS	21	0.53861	0.018227	0.19371	0.0027165	0.095397	0.192417	0.725462
GO_bp	REGULATION_OF_GLUTAMATE_SECRETION	20	0.65343	0.02158	0.23522	0.0027382	0.21063	0.192417	0.80738
GO_bp	POSITIVE_REGULATION_OF_CHROMATIN_ORGANIZATION	17	0.65494	0.019943	0.23592	0.0027532		0.192417
Curated_gene_sets	REACTOME_SIGNALING_BY_NUCLEAR_RECEPTORS	276	0.16712	0.020359	0.060201	0.0027544		0.192417
GO_cc	PERINUCLEAR_REGION_OF_CYTOPLASM	695	0.099146	0.018943	0.03572	0.0027576	0.020306	0.192417	0.537747
GO_bp	HEAD_DEVELOPMENT	768	0.098427	0.019727	0.03547	0.0027639	0.31128	0.192417	0.843091
GO_bp	REGULATION_OF_MICROTUBULE_BASED_PROCESS	243	0.16406	0.018771	0.059156	0.0027767	0.21183	0.192417	0.80738
Curated_gene_sets	WANG_TUMOR_INVASIVENESS_DN	202	0.18203	0.01901	0.065686	0.0027953	0.04732	0.192417	0.631645
GO_bp	NEGATIVE_REGULATION_OF_DNA_DAMAGE_RESPONSE_SIGNAL_TRANSDUCTION_BY_P53_CLASS_MEDIATOR	14	0.70149	0.019386	0.25342	0.0028222	0.095631	0.192417	0.725462
Curated_gene_sets	RODRIGUES_THYROID_CARCINOMA_POORLY_DIFFERENTIATED_UP	621	0.10714	0.019389	0.038716	0.0028296	0.036736	0.192417	0.613677
GO_cc	RSC_TYPE_COMPLEX	14	0.72163	0.019943	0.26078	0.0028301		0.192417
GO_mf	CALMODULIN_DEPENDENT_PROTEIN_PHOSPHATASE_ACTIVITY	5	1.6237	0.026822	0.58677	0.002831		0.192417
GO_bp	MITOTIC_SPINDLE_ELONGATION	11	0.78065	0.019125	0.2834	0.0029416		0.198611
GO_cc	DENDRITIC_SPINE_MEMBRANE	14	0.74929	0.020707	0.27206	0.0029455		0.198611
Curated_gene_sets	AMIT_SERUM_RESPONSE_20_MCF10A	16	0.73971	0.021853	0.26887	0.0029721	0.017251	0.199612	0.530613
Curated_gene_sets	WEI_MIR34A_TARGETS	141	0.21897	0.019138	0.079662	0.0029939	0.21187	0.199693	0.80738
GO_cc	ENDOSOME	977	0.083779	0.018826	0.030482	0.0029968	0.00019487	0.199693	0.0838106
GO_bp	LYMPHOCYTE_ACTIVATION	738	0.10086	0.019833	0.036738	0.0030254	0.3285	0.200545	0.85032
GO_bp	CHOLINE_TRANSPORT	9	0.92377	0.020471	0.33673	0.0030437		0.200545
GO_bp	ORGANONITROGEN_COMPOUND_CATABOLIC_PROCESS	1283	0.073262	0.018698	0.026706	0.003045	0.43339	0.200545	0.872172
GO_mf	POLY_PYRIMIDINE_TRACT_BINDING	26	0.4499	0.016938	0.16428	0.0030877	0.23313	0.202572	0.820606
GO_bp	ESTABLISHMENT_OF_ORGANELLE_LOCALIZATION	422	0.12247	0.018374	0.044774	0.0031183		0.203793
GO_bp	REGULATION_OF_ATTACHMENT_OF_MITOTIC_SPINDLE_MICROTUBULES_TO_KINETOCHORE	8	0.73564	0.01537	0.26908	0.0031325		0.203937
GO_bp	APOPTOTIC_PROCESS	1766	0.064205	0.018951	0.023508	0.0031585		0.204032
GO_mf	STAT_FAMILY_PROTEIN_BINDING	11	0.72828	0.017842	0.26683	0.0031756		0.204032
GO_bp	REGULATION_OF_SODIUM_ION_TRANSPORT	85	0.29585	0.020107	0.10842	0.0031814	0.11137	0.204032	0.742902
GO_bp	ENERGY_DERIVATION_BY_OXIDATION_OF_ORGANIC_COMPOUNDS	296	0.14213	0.017921	0.052085	0.003182	0.66097	0.204032	0.913053
GO_bp	CYTOSKELETON_ORGANIZATION	1432	0.070861	0.019023	0.026035	0.0032503	0.19231	0.207595	0.7993
GO_bp	REGULATION_OF_CHAPERONE_MEDIATED_AUTOPHAGY	8	0.70906	0.014815	0.26063	0.003262		0.207595
GO_bp	DIOL_METABOLIC_PROCESS	31	0.49048	0.020161	0.18068	0.0033207	0.00018174	0.20943	0.0838106
GO_bp	POSITIVE_REGULATION_OF_AXONOGENESIS	72	0.29234	0.018292	0.10771	0.0033267	0.0013419	0.20943	0.230525
Curated_gene_sets	REACTOME_SIGNALING_BY_WNT	311	0.14978	0.01935	0.05519	0.0033278	0.37317	0.20943	0.854199
Curated_gene_sets	EHRLICH_ICF_SYNDROM_UP	11	0.92369	0.022629	0.34115	0.0033919	0.05123	0.212469	0.64326
GO_mf	PROTEIN_SERINE_KINASE_ACTIVITY	343	0.14155	0.019188	0.052297	0.0034011		0.212469
GO_bp	NEGATIVE_REGULATION_OF_AMYLOID_FIBRIL_FORMATION	11	0.71166	0.017435	0.2632	0.00343		0.213489
Curated_gene_sets	REACTOME_CRMPS_IN_SEMA3A_SIGNALING	15	0.74003	0.021168	0.27385	0.0034461	0.16733	0.213709	0.781073
GO_cc	NEURON_SPINE	169	0.20211	0.019324	0.07494	0.0035018	0.32353	0.21538	0.848049
Curated_gene_sets	PID_PI3KCI_AKT_PATHWAY	34	0.42584	0.01833	0.158	0.0035203	0.25008	0.21538	0.827288
GO_bp	POSITIVE_REGULATION_OF_RNA_METABOLIC_PROCESS	1752	0.063568	0.018696	0.023594	0.0035304		0.21538
GO_mf	POLY_A_BINDING	22	0.58424	0.020236	0.21689	0.0035363	0.037336	0.21538	0.617247
GO_bp	NEURON_DEVELOPMENT	1055	0.083349	0.019419	0.030951	0.0035446	0.36464	0.21538	0.853925
GO_bp	POSITIVE_REGULATION_OF_POTASSIUM_ION_IMPORT_ACROSS_PLASMA_MEMBRANE	6	1.0014	0.018121	0.37191	0.0035491		0.21538
GO_bp	REGULATION_OF_ANOIKIS	25	0.52243	0.019287	0.19417	0.0035694	0.040257	0.215642	0.630767
GO_bp	DOPAMINE_METABOLIC_PROCESS	35	0.44715	0.019527	0.16625	0.0035809	0.00023086	0.215642	0.09107
GO_bp	RESPONSE_TO_HYDROSTATIC_PRESSURE	5	1.2158	0.020084	0.45221	0.0035915		0.215642
GO_bp	NEGATIVE_REGULATION_OF_FIBROBLAST_APOPTOTIC_PROCESS	7	1.0423	0.020371	0.38806	0.003621		0.215929
GO_bp	SYNAPTIC_VESICLE_ENDOSOMAL_PROCESSING	8	0.94737	0.019794	0.35287	0.0036327		0.215929
GO_cc	PRESYNAPTIC_ACTIVE_ZONE_CYTOPLASMIC_COMPONENT	16	0.66721	0.019711	0.24853	0.0036344		0.215929
GO_bp	NEGATIVE_REGULATION_OF_NEUROTRANSMITTER_TRANSPORT	12	0.77936	0.019942	0.29046	0.0036497	0.15416	0.215934	0.774518
GO_bp	REGULATION_OF_TOR_SIGNALING	99	0.25145	0.018436	0.093746	0.0036599	0.81193	0.215934	0.943781
Curated_gene_sets	SA_TRKA_RECEPTOR	16	0.64055	0.018923	0.23966	0.0037653	0.079701	0.221384	0.709779
GO_bp	VESICLE_ORGANIZATION	335	0.13549	0.018156	0.050733	0.0037876	0.011019	0.221457	0.464897
Curated_gene_sets	OUILLETTE_CLL_13Q14_DELETION_DN	52	0.34788	0.018509	0.13028	0.0037926	0.012326	0.221457	0.480345
GO_mf	CUPROUS_ION_BINDING	7	0.84822	0.016579	0.31779	0.0038062		0.22149
Curated_gene_sets	MAINA_VHL_TARGETS_DN	16	0.58597	0.017311	0.2198	0.0038431	0.18136	0.222185	0.79378
GO_bp	NK_T_CELL_PROLIFERATION	8	1.0237	0.021389	0.38402	0.0038443		0.222185
Curated_gene_sets	REACTOME_ANCHORING_OF_THE_BASAL_BODY_TO_THE_PLASMA_MEMBRANE	94	0.24215	0.017303	0.090933	0.0038758		0.223246
GO_bp	REGULATION_OF_REACTIVE_OXYGEN_SPECIES_BIOSYNTHETIC_PROCESS	38	0.40362	0.018365	0.15167	0.0038973	0.19889	0.223726	0.801502
GO_bp	GOLGI_TO_LYSOSOME_TRANSPORT	11	0.79726	0.019532	0.30021	0.0039612		0.225885
GO_bp	GLYCOSYLCERAMIDE_CATABOLIC_PROCESS	7	0.95524	0.01867	0.3597	0.0039615		0.225885
GO_bp	DENDRITE_DEVELOPMENT	222	0.17348	0.018982	0.065481	0.0040366	0.21626	0.229398	0.812482
GO_cc	MICROVESICLE	3	1.6001	0.020476	0.60529	0.0041055		0.231851
GO_mf	LYSOPHOSPHATIDIC_ACID_BINDING	7	0.77656	0.015178	0.29382	0.0041131		0.231851
GO_bp	DE_NOVO_PROTEIN_FOLDING	40	0.36556	0.017064	0.13835	0.0041207		0.231851
GO_cc	ATPASE_COMPLEX	91	0.24637	0.017322	0.093386	0.0041719	0.62274	0.233957	0.904182
GO_bp	REGULATION_OF_SODIUM_ION_TRANSMEMBRANE_TRANSPORT	62	0.33799	0.019631	0.12826	0.0042073	0.35413	0.234823	0.852009
GO_bp	REGULATION_OF_WNT_SIGNALING_PATHWAY	311	0.14775	0.019088	0.056094	0.0042232	0.012452	0.234823	0.482277
GO_bp	REGULATION_OF_AXONOGENESIS	145	0.20662	0.018311	0.078457	0.0042288	0.0070035	0.234823	0.414413
GO_bp	CELL_MORPHOGENESIS_INVOLVED_IN_NEURON_DIFFERENTIATION	536	0.11402	0.019218	0.043363	0.0042792	0.31108	0.236497	0.843091
Curated_gene_sets	PID_ERA_GENOMIC_PATHWAY	63	0.30584	0.017905	0.11636	0.004294	0.24732	0.236497	0.827288
GO_bp	CELL_PART_MORPHOGENESIS	632	0.10456	0.019085	0.039791	0.0043007	0.24329	0.236497	0.823152
Curated_gene_sets	REACTOME_NEGATIVE_REGULATION_OF_MET_ACTIVITY	20	0.58098	0.019187	0.22149	0.0043617		0.238489
GO_bp	RESPONSE_TO_NERVE_GROWTH_FACTOR	47	0.38512	0.019483	0.14684	0.004365	0.38789	0.238489	0.8596
GO_bp	NEGATIVE_REGULATION_OF_SIGNALING	1301	0.071836	0.018453	0.027405	0.0043832		0.238716
GO_bp	MACROAUTOPHAGY	304	0.13719	0.017527	0.052386	0.0044142	0.0035898	0.239636	0.328963
GO_cc	GLIAL_CELL_PROJECTION	37	0.4061	0.018233	0.15525	0.0044549	0.61333	0.239812	0.904063
GO_bp	REGULATION_OF_AMYLOID_FIBRIL_FORMATION	14	0.63154	0.017453	0.24144	0.0044551		0.239812
GO_bp	REGULATION_OF_HISTONE_DEACETYLASE_ACTIVITY	9	0.82604	0.018306	0.31586	0.0044627		0.239812
GO_bp	NEURONAL_SIGNAL_TRANSDUCTION	7	0.8602	0.016813	0.32903	0.0044739		0.239812
GO_bp	RESPONSE_TO_METAL_ION	348	0.13383	0.01827	0.051264	0.0045238	0.056598	0.241345	0.661471
GO_cc	F_ACTIN_CAPPING_PROTEIN_COMPLEX	8	1.0202	0.021317	0.3909	0.0045309		0.241345
Curated_gene_sets	REACTOME_CILIUM_ASSEMBLY	194	0.16474	0.016864	0.063156	0.0045516		0.24169
Curated_gene_sets	CORONEL_RFX7_DIRECT_TARGETS_UP	40	0.35423	0.016536	0.13602	0.0046082		0.243933
Curated_gene_sets	REACTOME_RUNX1_REGULATES_TRANSCRIPTION_OF_GENES_INVOLVED_IN_DIFFERENTIATION_OF_HSCS	114	0.23839	0.018748	0.091598	0.0046302		0.244337
Curated_gene_sets	KEGG_ENDOMETRIAL_CANCER	50	0.36051	0.01881	0.13866	0.0046662	0.064724	0.244963	0.677371
GO_bp	RESPONSE_TO_COPPER_ION	38	0.41173	0.018734	0.15838	0.0046709	0.024447	0.244963	0.558045
GO_bp	GLUTAMATE_SECRETION	26	0.53865	0.020279	0.20758	0.0047343	0.66997	0.246077	0.914531
Curated_gene_sets	REACTOME_HUR_ELAVL1_BINDS_AND_STABILIZES_MRNA	8	0.86281	0.018028	0.33251	0.0047354		0.246077
GO_bp	POSITIVE_REGULATION_OF_INTRACELLULAR_PROTEIN_TRANSPORT	150	0.19779	0.017825	0.076223	0.0047356	0.5622	0.246077	0.897
GO_bp	NEGATIVE_REGULATION_OF_SODIUM_ION_TRANSPORT	18	0.6272	0.019652	0.24213	0.0047975	0.23689	0.247856	0.821063
GO_cc	LYSOSOMAL_LUMEN	92	0.25699	0.018167	0.099213	0.004799	9.93e-05	0.247856	0.07117
GO_bp	CELLULAR_RESPONSE_TO_STARVATION	168	0.18933	0.018048	0.07317	0.0048379	0.11081	0.249108	0.742902
GO_bp	POSITIVE_REGULATION_OF_DNA_REPAIR	123	0.20889	0.01706	0.080796	0.0048681	0.209	0.249319	0.806658
Curated_gene_sets	WP_MICROTUBULE_CYTOSKELETON_REGULATION	46	0.3505	0.017542	0.13561	0.0048792		0.249319
GO_bp	POSITIVE_REGULATION_OF_LYMPHOCYTE_DIFFERENTIATION	123	0.22843	0.018656	0.088423	0.0048965	0.58995	0.249319	0.899636
GO_bp	REGULATION_OF_NEUROGENESIS	355	0.13338	0.018387	0.051635	0.0049007		0.249319
GO_bp	REGULATION_OF_VESICLE_MEDIATED_TRANSPORT	518	0.10676	0.017698	0.041423	0.0049821	0.086802	0.252661	0.721155
GO_bp	RESPIRATORY_CHAIN_COMPLEX_III_ASSEMBLY	10	0.67861	0.015852	0.26351	0.0050119		0.252661
GO_bp	CARDIAC_CELL_FATE_COMMITMENT	15	0.6793	0.019431	0.26387	0.0050253	0.01008	0.252661	0.449971
Curated_gene_sets	SIG_INSULIN_RECEPTOR_PATHWAY_IN_CARDIAC_MYOCYTES	49	0.35753	0.018467	0.13894	0.0050417	0.24844	0.252661	0.827288
Curated_gene_sets	WP_SEROTONIN_RECEPTOR_2_AND_ELKSRFGATA4_SIGNALING	18	0.58108	0.018207	0.22583	0.0050435		0.252661
GO_bp	POSITIVE_REGULATION_OF_CYTOKINESIS	42	0.38022	0.018186	0.14781	0.0050556	0.28791	0.252661	0.838608
GO_bp	REGULATION_OF_DENDRITE_DEVELOPMENT	95	0.25457	0.018286	0.0991	0.0051061	0.03699	0.254437	0.613677
GO_bp	SNRNA_TRANSCRIPTION_BY_RNA_POLYMERASE_II	16	0.51328	0.015163	0.20002	0.0051459		0.25567
GO_bp	POSITIVE_REGULATION_OF_TELOMERE_MAINTENANCE_IN_RESPONSE_TO_DNA_DAMAGE	12	0.53385	0.01366	0.20841	0.0052141		0.258293
GO_bp	MAINTENANCE_OF_PRESYNAPTIC_ACTIVE_ZONE_STRUCTURE	6	0.96326	0.017431	0.37619	0.0052291		0.258293
GO_bp	REGULATION_OF_CELLULAR_COMPONENT_BIOGENESIS	922	0.080572	0.017616	0.031576	0.0053649	0.10068	0.263312	0.728802
GO_cc	CYTOSKELETON_OF_PRESYNAPTIC_ACTIVE_ZONE	7	0.94308	0.018433	0.36964	0.0053699		0.263312
GO_bp	DOPAMINE_BIOSYNTHETIC_PROCESS	12	0.65106	0.016659	0.25523	0.0053772		0.263312
GO_cc	ENVELOPE	1169	0.069663	0.017028	0.027336	0.005415	0.47416	0.264401	0.882879
Curated_gene_sets	REACTOME_HATS_ACETYLATE_HISTONES	121	0.22543	0.018262	0.088601	0.0054781		0.266716
GO_mf	SPECTRIN_BINDING	26	0.43739	0.016467	0.17216	0.0055375	0.14881	0.267205	0.769405
GO_bp	POSITIVE_REGULATION_OF_COLLATERAL_SPROUTING	10	0.62978	0.014711	0.24791	0.0055403		0.267205
GO_bp	POSITIVE_REGULATION_OF_CELLULAR_COMPONENT_BIOGENESIS	478	0.11111	0.017713	0.043756	0.0055595	0.14801	0.267205	0.76796
GO_bp	REGULATION_OF_INTRACELLULAR_PROTEIN_TRANSPORT	215	0.16234	0.017485	0.063945	0.0055662	0.39258	0.267205	0.8596
Curated_gene_sets	BRACHAT_RESPONSE_TO_CAMPTOTHECIN_UP	24	0.47822	0.017299	0.18841	0.0055745	0.42191	0.267205	0.865059
Curated_gene_sets	VERHAAK_GLIOBLASTOMA_PRONEURAL	156	0.19693	0.018096	0.077599	0.0055825	0.00010023	0.267205	0.07117
GO_bp	ANDROGEN_RECEPTOR_SIGNALING_PATHWAY	43	0.33043	0.015991	0.13028	0.0056039	0.014333	0.267476	0.503831
GO_bp	CYTOKINESIS	177	0.16747	0.016383	0.066067	0.0056279	0.16187	0.267869	0.780028
Curated_gene_sets	REACTOME_RNA_POLYMERASE_I_PROMOTER_ESCAPE	77	0.2871	0.018576	0.11348	0.0057078		0.269209
GO_mf	ADENYL_NUCLEOTIDE_BINDING	1476	0.063843	0.017377	0.025242	0.0057205	0.0042056	0.269209	0.347239
Curated_gene_sets	CROMER_METASTASIS_UP	61	0.31339	0.018055	0.12392	0.0057254	0.28974	0.269209	0.838608
GO_cc	MITOTIC_SPINDLE_POLE	36	0.43277	0.019167	0.17115	0.0057295		0.269209
GO_bp	REGULATION_OF_GENETIC_IMPRINTING	5	1.0933	0.018062	0.43253	0.0057433		0.269209
GO_bp	POSITIVE_REGULATION_OF_MRNA_3_END_PROCESSING	10	0.6777	0.01583	0.26825	0.0057664	0.41971	0.269209	0.865059
GO_bp	MICROTUBULE_POLYMERIZATION_OR_DEPOLYMERIZATION	120	0.20859	0.016828	0.082587	0.0057774	0.44057	0.269209	0.874653
GO_bp	INNATE_IMMUNE_RESPONSE_ACTIVATING_SIGNAL_TRANSDUCTION	30	0.46519	0.018811	0.1842	0.0057828		0.269209
GO_bp	REGULATION_OF_DOUBLE_STRAND_BREAK_REPAIR	127	0.19831	0.016456	0.078568	0.0058044	0.50186	0.269476	0.887518
GO_bp	CALCINEURIN_MEDIATED_SIGNALING	50	0.34801	0.018158	0.13807	0.005864		0.2705
GO_cc	PHAGOCYTIC_VESICLE	126	0.2032	0.016795	0.080715	0.0059148	0.020852	0.2705	0.537747
Curated_gene_sets	KEGG_WNT_SIGNALING_PATHWAY	146	0.20686	0.018395	0.082188	0.0059237	0.15005	0.2705	0.771112
GO_bp	CARDIAC_MUSCLE_CELL_FATE_COMMITMENT	10	0.79813	0.018644	0.31715	0.0059292		0.2705
GO_mf	TRANSCRIPTION_FACTOR_BINDING	565	0.10016	0.017318	0.039809	0.0059374	0.23317	0.2705	0.820606
GO_cc	MITOCHONDRIA_ASSOCIATED_ENDOPLASMIC_RETICULUM_MEMBRANE	18	0.54161	0.01697	0.21529	0.0059439		0.2705
GO_bp	ATRIAL_SEPTUM_MORPHOGENESIS	15	0.73815	0.021115	0.29342	0.0059441	0.011485	0.2705	0.468361
GO_bp	CELLULAR_RESPONSE_TO_EPINEPHRINE_STIMULUS	11	0.68555	0.016795	0.27257	0.0059538	0.0038414	0.2705	0.328963
GO_bp	REGULATION_OF_MRNA_POLYADENYLATION	13	0.54297	0.01446	0.21614	0.006004	0.74794	0.271453	0.9301
Curated_gene_sets	ABE_VEGFA_TARGETS_30MIN	28	0.45374	0.017727	0.18065	0.0060112	0.37322	0.271453	0.854199
GO_mf	STRUCTURAL_CONSTITUENT_OF_CHROMATIN	71	0.33959	0.021102	0.13524	0.0060227		0.271453
Curated_gene_sets	LIU_BREAST_CANCER	27	0.45907	0.017612	0.1831	0.0060883	0.02236	0.271792	0.549076
GO_bp	LYTIC_VACUOLE_ORGANIZATION	93	0.22629	0.016083	0.09027	0.0060953	0.012965	0.271792	0.494885
GO_bp	PROTEIN_LOCALIZATION_TO_ORGANELLE	873	0.079271	0.016888	0.031627	0.0061027	0.093475	0.271792	0.724601
GO_mf	SULFURIC_ESTER_HYDROLASE_ACTIVITY	11	0.77383	0.018958	0.30895	0.006132	0.1224	0.271792	0.747827
GO_bp	NEGATIVE_REGULATION_OF_MYOBLAST_PROLIFERATION	2	2.0276	0.021186	0.80955	0.0061345		0.271792
GO_bp	DENSE_CORE_GRANULE_LOCALIZATION	9	0.81512	0.018064	0.32548	0.0061388		0.271792
GO_bp	PROTEOLYSIS_INVOLVED_IN_PROTEIN_CATABOLIC_PROCESS	731	0.084938	0.016626	0.033919	0.0061422		0.271792
Curated_gene_sets	DEN_INTERACT_WITH_LCA5	25	0.44326	0.016365	0.17716	0.0061784	0.29922	0.272684	0.840786
GO_bp	POSITIVE_REGULATION_OF_CELL_CYCLE	323	0.1292	0.017005	0.05182	0.0063334	0.46121	0.277765	0.880153
Curated_gene_sets	BLANCO_MELO_COVID19_SARS_COV_2_POS_PATIENT_LUNG_TISSUE_DN	168	0.1639	0.015624	0.065747	0.0063405		0.277765
GO_bp	POSITIVE_REGULATION_OF_NEURON_PROJECTION_DEVELOPMENT	146	0.19823	0.017627	0.079526	0.0063446	0.0055316	0.277765	0.382578
GO_bp	CELL_CELL_SIGNALING_BY_WNT	425	0.12005	0.018073	0.048178	0.0063589		0.277765
Curated_gene_sets	REACTOME_REGULATION_OF_SIGNALING_BY_CBL	22	0.55536	0.019235	0.22309	0.0064033	0.010065	0.278987	0.449971
GO_bp	REGULATION_OF_DOPAMINERGIC_NEURON_DIFFERENTIATION	12	0.7319	0.018727	0.29417	0.0064268		0.279295
GO_bp	NEGATIVE_REGULATION_OF_VIRAL_PROCESS	88	0.27064	0.018714	0.10884	0.0064514	0.47648	0.279633	0.882879
GO_bp	NEGATIVE_REGULATION_OF_CELL_DEATH	941	0.078268	0.017278	0.031486	0.0064675	0.1954	0.279633	0.801502
GO_bp	ABSCISSION	6	0.77106	0.013953	0.31039	0.0064977		0.279856
Curated_gene_sets	REACTOME_HCMV_LATE_EVENTS	101	0.24112	0.017855	0.09708	0.0065056		0.279856
Curated_gene_sets	DAZARD_RESPONSE_TO_UV_NHEK_DN	295	0.14022	0.017651	0.0565	0.0065421	0.01878	0.280714	0.530613
GO_mf	SUGAR_TRANSMEMBRANE_TRANSPORTER_ACTIVITY	29	0.45621	0.018138	0.18396	0.0065745	0.0015359	0.280714	0.248247
GO_bp	REGULATION_OF_NUCLEOTIDE_EXCISION_REPAIR	28	0.43698	0.017072	0.17621	0.0065751		0.280714
GO_cc	POSTSYNAPTIC_CYTOSKELETON	9	0.68933	0.015276	0.27809	0.0065962		0.280909
GO_bp	REGULATION_OF_CELL_DEATH	1523	0.062428	0.017237	0.025194	0.0066134	0.22751	0.280937	0.818375
Curated_gene_sets	SHEPARD_BMYB_MORPHOLINO_UP	207	0.16034	0.016949	0.064751	0.0066423	0.14675	0.281461	0.766778
Curated_gene_sets	WP_SEROTONIN_HTR1_GROUP_AND_FOS_PATHWAY	32	0.42756	0.017855	0.17282	0.0066842		0.281983
GO_bp	PROTEIN_MONO_ADP_RIBOSYLATION	12	0.59116	0.015126	0.23906	0.0067064		0.281983
GO_bp	NEGATIVE_REGULATION_OF_RESPONSE_TO_STIMULUS	1542	0.062297	0.017298	0.025193	0.0067089	0.065127	0.281983	0.677371
GO_bp	AMYLOID_PRECURSOR_PROTEIN_METABOLIC_PROCESS	71	0.27027	0.016794	0.10933	0.006721	0.66728	0.281983	0.914447
GO_cc	NEURON_TO_NEURON_SYNAPSE	335	0.13348	0.017886	0.054023	0.0067457		0.282322
GO_mf	TRANSCRIPTION_COREGULATOR_ACTIVITY	463	0.10494	0.016471	0.042525	0.0068051		0.282454
Curated_gene_sets	LI_CYTIDINE_ANALOGS_CYCTOTOXICITY	15	0.61088	0.017474	0.2476	0.0068124	0.057698	0.282454	0.66798
Curated_gene_sets	WP_NCRNAS_INVOLVED_IN_WNT_SIGNALING_IN_HEPATOCELLULAR_CARCINOMA	84	0.25559	0.017269	0.10361	0.0068184		0.282454
Curated_gene_sets	KEGG_PARKINSONS_DISEASE	108	0.20662	0.015818	0.083789	0.0068383	0.35446	0.282454	0.852009
Curated_gene_sets	REACTOME_ACTIVATION_OF_ANTERIOR_HOX_GENES_IN_HINDBRAIN_DEVELOPMENT_DURING_EARLY_EMBRYOGENESIS	106	0.24899	0.018887	0.10099	0.0068472		0.282454
GO_bp	REGULATION_OF_NK_T_CELL_PROLIFERATION	7	1.004	0.019623	0.40746	0.0068733		0.282454
Curated_gene_sets	SARTIPY_BLUNTED_BY_INSULIN_RESISTANCE_DN	18	0.6171	0.019335	0.25055	0.0068942	0.12417	0.282454	0.749915
Curated_gene_sets	REACTOME_HEME_SIGNALING	47	0.33317	0.016855	0.13529	0.0068989		0.282454
Curated_gene_sets	KEGG_GLIOMA	64	0.30644	0.018082	0.1245	0.0069244	0.052116	0.282454	0.64574
GO_bp	PROTEIN_LOCALIZATION_TO_VACUOLE	75	0.26192	0.016726	0.10648	0.0069566	0.0032425	0.282454	0.313962
Curated_gene_sets	KYNG_ENVIRONMENTAL_STRESS_RESPONSE_NOT_BY_GAMMA_IN_OLD	29	0.42449	0.016877	0.17268	0.0069849	0.23269	0.282454	0.820606
GO_cc	GLUTAMATERGIC_SYNAPSE	306	0.13783	0.017666	0.05607	0.006985		0.282454
GO_bp	MIDBRAIN_DEVELOPMENT	86	0.24295	0.016608	0.098843	0.006991	0.092855	0.282454	0.723523
Curated_gene_sets	REACTOME_DISASSEMBLY_OF_THE_DESTRUCTION_COMPLEX_AND_RECRUITMENT_OF_AXIN_TO_THE_MEMBRANE	30	0.41775	0.016893	0.16999	0.0070008		0.282454
GO_bp	POSITIVE_REGULATION_OF_PROTEASOMAL_UBIQUITIN_DEPENDENT_PROTEIN_CATABOLIC_PROCESS	90	0.23139	0.016179	0.094158	0.0070012		0.282454
GO_bp	CELLULAR_RESPONSE_TO_COPPER_ION	25	0.50083	0.01849	0.20386	0.0070148		0.282454
GO_bp	NEGATIVE_REGULATION_OF_NEURON_DEATH	207	0.16447	0.017385	0.067079	0.0071117	0.07238	0.284147	0.691278
GO_bp	BRAIN_MORPHOGENESIS	37	0.40133	0.018019	0.16373	0.0071259	0.24973	0.284147	0.827288
Curated_gene_sets	DARWICHE_SKIN_TUMOR_PROMOTER_DN	188	0.16137	0.016264	0.065853	0.0071384	0.046973	0.284147	0.631645
GO_bp	SNRNA_TRANSCRIPTION	19	0.47423	0.015266	0.19355	0.0071441		0.284147
GO_bp	SYNAPTIC_VESICLE_TRANSPORT	39	0.37181	0.017138	0.15175	0.0071447		0.284147
GO_bp	NEGATIVE_REGULATION_OF_DOUBLE_STRAND_BREAK_REPAIR_VIA_NONHOMOLOGOUS_END_JOINING	7	0.7125	0.013926	0.29089	0.0071605		0.284147
GO_bp	POSITIVE_REGULATION_OF_SODIUM_ION_TRANSMEMBRANE_TRANSPORT	19	0.55576	0.01789	0.22696	0.0071739	0.064735	0.284147	0.677371
GO_bp	NEGATIVE_REGULATION_OF_CELLULAR_CATABOLIC_PROCESS	224	0.15024	0.016513	0.061381	0.0071925	0.04787	0.284211	0.631645
GO_cc	NEURON_PROJECTION_TERMINUS	125	0.21017	0.017303	0.085903	0.0072148	0.16394	0.284211	0.780028
GO_bp	DOPAMINERGIC_NEURON_DIFFERENTIATION	40	0.39797	0.018577	0.16269	0.0072257	0.0096386	0.284211	0.445386
GO_bp	STRIATED_MUSCLE_CELL_APOPTOTIC_PROCESS	44	0.37936	0.018571	0.15518	0.0072532		0.284634
GO_bp	REGULATION_OF_POTASSIUM_ION_IMPORT	7	0.86438	0.016894	0.35379	0.0072843		0.285195
Curated_gene_sets	GOLDRATH_HOMEOSTATIC_PROLIFERATION	142	0.19484	0.017089	0.079927	0.0073944	0.19219	0.288186	0.7993
Curated_gene_sets	KYNG_DNA_DAMAGE_DN	176	0.17252	0.016829	0.070769	0.0073946	0.024745	0.288186	0.558045
GO_bp	REGULATION_OF_VIRAL_PROCESS	156	0.19657	0.018063	0.080769	0.0074775		0.289885
GO_cc	NEURON_PROJECTION_MEMBRANE	57	0.32714	0.018221	0.13446	0.0074913	0.27166	0.289885	0.83545
GO_bp	REGULATION_OF_CELL_PROJECTION_ASSEMBLY	213	0.15934	0.017083	0.065515	0.0075089	0.53134	0.289885	0.892455
GO_bp	PHOSPHATIDYLGLYCEROL_METABOLIC_PROCESS	34	0.3919	0.016869	0.16116	0.0075201	0.67458	0.289885	0.915582
GO_cc	PHOSPHATIDYLINOSITOL_3_KINASE_COMPLEX	28	0.46124	0.01802	0.1897	0.0075235	0.27397	0.289885	0.836941
GO_bp	REGULATION_OF_PROTEIN_CONTAINING_COMPLEX_ASSEMBLY	391	0.1143	0.016521	0.047033	0.0075484		0.290186
Curated_gene_sets	REACTOME_SIGNALLING_TO_P38_VIA_RIT_AND_RIN	5	0.89146	0.014726	0.36706	0.0075831	0.0020279	0.290862	0.254108
GO_bp	SPHINGOID_METABOLIC_PROCESS	23	0.5143	0.018213	0.21238	0.0077305	0.00041999	0.295268	0.119269
GO_bp	REGULATION_OF_TELOMERE_MAINTENANCE_IN_RESPONSE_TO_DNA_DAMAGE	16	0.43656	0.012897	0.18028	0.0077327		0.295268
GO_bp	CARDIAC_ATRIUM_DEVELOPMENT	37	0.42957	0.019287	0.17766	0.0078086	0.029861	0.296892	0.590073
GO_bp	NEGATIVE_REGULATION_OF_RESPONSE_TO_DNA_DAMAGE_STIMULUS	75	0.24647	0.015739	0.10194	0.0078138	0.034044	0.296892	0.604338
GO_bp	IRE1_MEDIATED_UNFOLDED_PROTEIN_RESPONSE	20	0.51338	0.016955	0.2124	0.0078294	0.062541	0.296892	0.677371
Curated_gene_sets	REACTOME_POSITIVE_EPIGENETIC_REGULATION_OF_RRNA_EXPRESSION	91	0.25726	0.018088	0.10649	0.0078555		0.296892
GO_cc	CUL5_RING_UBIQUITIN_LIGASE_COMPLEX	8	0.87794	0.018344	0.36347	0.0078626		0.296892
Curated_gene_sets	VILLANUEVA_LIVER_CANCER_KRT19_DN	59	0.28703	0.016264	0.119	0.0079344		0.298939
GO_bp	REGULATION_OF_ADHERENS_JUNCTION_ORGANIZATION	5	1.0043	0.016591	0.41692	0.0080045	0.026613	0.298974	0.567012
GO_bp	REGULATION_OF_PROTEASOMAL_UBIQUITIN_DEPENDENT_PROTEIN_CATABOLIC_PROCESS	133	0.18916	0.01606	0.078525	0.0080051	0.16068	0.298974	0.780028
GO_bp	NEGATIVE_REGULATION_OF_PHOSPHORUS_METABOLIC_PROCESS	412	0.11224	0.016643	0.0466	0.0080108	0.16654	0.298974	0.781073
Curated_gene_sets	KYNG_ENVIRONMENTAL_STRESS_RESPONSE_NOT_BY_4NQO_IN_WS	35	0.37344	0.016309	0.15507	0.0080211	0.34535	0.298974	0.852009
Curated_gene_sets	WP_ERBB_SIGNALING_PATHWAY	87	0.2578	0.017725	0.10707	0.0080318		0.298974
GO_mf	MOLECULAR_FUNCTION_INHIBITOR_ACTIVITY	85	0.2479	0.016848	0.10298	0.0080409		0.298974
GO_bp	SMALL_GTPASE_MEDIATED_SIGNAL_TRANSDUCTION	478	0.10707	0.017069	0.044494	0.0080605	0.10942	0.299048	0.741033
Curated_gene_sets	PID_ALPHA_SYNUCLEIN_PATHWAY	31	0.41355	0.016998	0.17202	0.0081113	0.011522	0.300277	0.468361
Curated_gene_sets	PEART_HDAC_PROLIFERATION_CLUSTER_DN	69	0.26405	0.016176	0.10987	0.0081296	0.52329	0.3003	0.8912
GO_bp	SEROTONIN_UPTAKE	10	0.88005	0.020557	0.36632	0.0081489		0.30036
Curated_gene_sets	REACTOME_NTRK2_ACTIVATES_RAC1	5	1.0132	0.016738	0.42194	0.0081731		0.3006
GO_cc	MICROTUBULE_CYTOSKELETON	1295	0.062618	0.01605	0.026087	0.0081952	0.0048364	0.300762	0.360227
Curated_gene_sets	REACTOME_RNA_POLYMERASE_I_TRANSCRIPTION	96	0.2383	0.017206	0.09939	0.0082563		0.301931
GO_mf	CHROMATIN_BINDING	548	0.095747	0.016311	0.039939	0.0082626	0.0019639	0.301931	0.252814
GO_bp	CLATHRIN_DEPENDENT_ENDOCYTOSIS	47	0.3439	0.017398	0.14366	0.0083425		0.303695
GO_bp	REGULATION_OF_MULTICELLULAR_ORGANISMAL_DEVELOPMENT	1330	0.065785	0.017071	0.027483	0.0083466	0.15792	0.303695	0.776388
GO_bp	SECRETORY_GRANULE_LOCALIZATION	12	0.64901	0.016606	0.27128	0.0083745		0.304059
GO_bp	MESODERM_MORPHOGENESIS	71	0.28256	0.017558	0.11821	0.0084196	0.21237	0.304616	0.807881
Curated_gene_sets	LUI_THYROID_CANCER_CLUSTER_1	50	0.33846	0.017659	0.14161	0.0084257	0.0038506	0.304616	0.328963
GO_bp	POSITIVE_REGULATION_OF_POTASSIUM_ION_TRANSPORT	46	0.36487	0.018262	0.15276	0.0084625	0.050823	0.305297	0.643152
GO_bp	AMYLOID_BETA_METABOLIC_PROCESS	53	0.30428	0.016344	0.12749	0.0085053		0.306191
GO_mf	RNA_POLYMERASE_II_C_TERMINAL_DOMAIN_BINDING	8	0.70518	0.014734	0.29589	0.008585		0.308407
GO_cc	PRESYNAPTIC_CYTOSKELETON	10	0.73707	0.017217	0.30952	0.0086309		0.309098
GO_bp	CYTOSKELETON_DEPENDENT_CYTOKINESIS	109	0.19598	0.015073	0.082323	0.0086462	0.14227	0.309098	0.760854
GO_bp	REGULATION_OF_RETROGRADE_TRANSPORT_ENDOSOME_TO_GOLGI	7	0.89096	0.017414	0.37436	0.008663		0.309098
GO_cc	SWI_SNF_COMPLEX	30	0.42648	0.017245	0.17924	0.008677	0.25921	0.309098	0.828524
Curated_gene_sets	JAZAG_TGFB1_SIGNALING_VIA_SMAD4_DN	61	0.26698	0.015381	0.11227	0.0087079	0.059732	0.309549	0.671304
Curated_gene_sets	REACTOME_CONDENSATION_OF_PROPHASE_CHROMOSOMES	59	0.33699	0.019095	0.1419	0.0087839		0.310756
GO_mf	CHOLINE_TRANSMEMBRANE_TRANSPORTER_ACTIVITY	7	0.90134	0.017617	0.37955	0.0087865		0.310756
GO_bp	INTRACELLULAR_TRANSPORT	1495	0.05773	0.015805	0.024332	0.0088377		0.310756
GO_bp	CYTOSOLIC_TRANSPORT	166	0.1628	0.015428	0.068628	0.0088451	0.00013184	0.310756	0.0725739
Curated_gene_sets	REACTOME_CD28_CO_STIMULATION	32	0.4239	0.017702	0.17869	0.0088453	0.1765	0.310756	0.788594
Curated_gene_sets	REACTOME_WNT_LIGAND_BIOGENESIS_AND_TRAFFICKING	25	0.42257	0.015601	0.17844	0.0089458		0.310756
Curated_gene_sets	ZWANG_DOWN_BY_2ND_EGF_PULSE	229	0.13961	0.015513	0.058965	0.0089538	0.089975	0.310756	0.721155
GO_bp	NK_T_CELL_ACTIVATION	12	0.75364	0.019284	0.31831	0.0089559		0.310756
GO_bp	DEVELOPMENTAL_CELL_GROWTH	208	0.15884	0.01683	0.06709	0.0089594	0.11781	0.310756	0.746897
GO_bp	PEPTIDYL_SERINE_MODIFICATION	314	0.1327	0.017225	0.056086	0.0089945	0.25051	0.310756	0.827288
Curated_gene_sets	FIGUEROA_AML_METHYLATION_CLUSTER_4_UP	105	0.22357	0.016878	0.094521	0.0090146	0.036609	0.310756	0.613677
GO_mf	STRUCTURAL_CONSTITUENT_OF_SYNAPSE	18	0.50366	0.015781	0.21299	0.0090283		0.310756
Curated_gene_sets	WAKABAYASHI_ADIPOGENESIS_PPARG_BOUND_8D	626	0.08948	0.016257	0.037849	0.0090417	0.00043347	0.310756	0.119269
Curated_gene_sets	HELLER_SILENCED_BY_METHYLATION_DN	105	0.21653	0.016347	0.091617	0.0090592	0.0077607	0.310756	0.422055
GO_bp	REGULATION_OF_CELLULAR_LOCALIZATION	905	0.075839	0.016436	0.032097	0.0090737	0.2052	0.310756	0.805156
Curated_gene_sets	CHEN_ETV5_TARGETS_SERTOLI	24	0.49942	0.018066	0.21137	0.0090754	0.081451	0.310756	0.712847
GO_bp	POSITIVE_REGULATION_OF_ENDOCYTOSIS	94	0.23337	0.016675	0.098801	0.0090924	0.093659	0.310756	0.724972
Curated_gene_sets	WP_MET_IN_TYPE_1_PAPILLARY_RENAL_CELL_CARCINOMA	55	0.29995	0.016412	0.12704	0.0091155		0.310756
Curated_gene_sets	WP_MESODERMAL_COMMITMENT_PATHWAY	140	0.20336	0.017711	0.08616	0.0091356		0.310756
GO_cc	POSTSYNAPSE	589	0.096454	0.017016	0.040865	0.0091357	0.5046	0.310756	0.887694
GO_bp	HISTONE_H4_ACETYLATION	67	0.25512	0.015402	0.10809	0.0091378	0.0024645	0.310756	0.273487
GO_mf	CALMODULIN_BINDING	193	0.16376	0.016721	0.069393	0.0091442	0.24648	0.310756	0.827114
GO_bp	DENSE_CORE_GRANULE_EXOCYTOSIS	8	0.82851	0.017311	0.3517	0.009249		0.313691
Curated_gene_sets	PEREZ_TP63_TARGETS	331	0.12575	0.016751	0.053399	0.0092691	0.058535	0.313746	0.669831
GO_bp	NEURAL_CREST_CELL_MIGRATION_INVOLVED_IN_AUTONOMIC_NERVOUS_SYSTEM_DEVELOPMENT	6	0.89188	0.016139	0.37914	0.0093316		0.315234
GO_bp	CELLULAR_MACROMOLECULE_CATABOLIC_PROCESS	951	0.069845	0.015496	0.029734	0.0094177		0.317511
GO_bp	REGULATION_OF_CDC42_PROTEIN_SIGNAL_TRANSDUCTION	8	0.92684	0.019366	0.3948	0.009452		0.317767
GO_bp	REGULATION_OF_PROTEIN_PHOSPHORYLATION	1048	0.070882	0.016463	0.030198	0.0094627		0.317767
Curated_gene_sets	GARGALOVIC_RESPONSE_TO_OXIDIZED_PHOSPHOLIPIDS_BLUE_UP	131	0.18843	0.015878	0.080354	0.009519	0.087494	0.318772	0.721155
GO_bp	ORGANELLE_FUSION	150	0.17414	0.015694	0.07428	0.0095349	0.026001	0.318772	0.562879
GO_mf	1_PHOSPHATIDYLINOSITOL_4_PHOSPHATE_3_KINASE_ACTIVITY	7	0.91889	0.01796	0.39205	0.0095489		0.318772
GO_bp	REGULATION_OF_PROTEIN_EXPORT_FROM_NUCLEUS	31	0.37063	0.015235	0.1584	0.0096514	0.23071	0.319082	0.820606
Curated_gene_sets	WP_LNCRNA_IN_CANONICAL_WNT_SIGNALING_AND_COLORECTAL_CANCER	92	0.23217	0.016412	0.099237	0.0096597		0.319082
GO_bp	CELLULAR_COMPONENT_DISASSEMBLY	465	0.10016	0.015755	0.042854	0.0097168	0.39399	0.319082	0.8596
Curated_gene_sets	MARIADASON_RESPONSE_TO_CURCUMIN_SULINDAC_7	13	0.61448	0.016364	0.26291	0.0097194	0.43027	0.319082	0.87029
GO_cc	NUCLEOSOME	103	0.24205	0.0181	0.10358	0.0097296		0.319082
GO_mf	PHOSPHATIDYLINOSITOL_PHOSPHATE_KINASE_ACTIVITY	15	0.56731	0.016228	0.24286	0.0097521	0.29065	0.319082	0.838608
GO_bp	T_CELL_DIFFERENTIATION	288	0.13526	0.016826	0.057902	0.009753	0.58464	0.319082	0.897909
GO_bp	POSITIVE_REGULATION_OF_ATTACHMENT_OF_SPINDLE_MICROTUBULES_TO_KINETOCHORE	11	0.5785	0.014172	0.24767	0.0097574		0.319082
GO_mf	2_ACYLGLYCEROL_3_PHOSPHATE_O_ACYLTRANSFERASE_ACTIVITY	9	0.67418	0.01494	0.28886	0.0098046		0.319082
GO_bp	CEREBELLAR_PURKINJE_CELL_LAYER_FORMATION	13	0.63912	0.01702	0.27406	0.0098552	0.19102	0.319082	0.798512
GO_cc	MICROTUBULE	444	0.10135	0.015587	0.043481	0.0098832	0.033119	0.319082	0.603623
Curated_gene_sets	MARTINEZ_RESPONSE_TO_TRABECTEDIN_DN	265	0.12694	0.015157	0.05446	0.0098867	0.016732	0.319082	0.529998
GO_cc	ENDOCYTIC_VESICLE	321	0.1259	0.01652	0.05403	0.0099026	0.0022686	0.319082	0.264821
Curated_gene_sets	PID_LKB1_PATHWAY	46	0.32092	0.016062	0.13772	0.0099028	0.54838	0.319082	0.895639
Curated_gene_sets	WP_GLUTATHIONE_METABOLISM	18	0.48544	0.01521	0.20836	0.0099125		0.319082
Curated_gene_sets	SIG_BCR_SIGNALING_PATHWAY	44	0.33597	0.016447	0.14421	0.0099182	0.69596	0.319082	0.919463
GO_mf	HISTONE_BINDING	227	0.14665	0.016224	0.062957	0.0099249	0.024887	0.319082	0.558045
Curated_gene_sets	REACTOME_SIGNALING_BY_FLT3_FUSION_PROTEINS	19	0.56078	0.018052	0.24078	0.0099353		0.319082
Curated_gene_sets	REACTOME_SIGNALING_BY_KIT_IN_DISEASE	20	0.55999	0.018494	0.24051	0.0099534		0.319082
Curated_gene_sets	REACTOME_PTK6_PROMOTES_HIF1A_STABILIZATION	6	0.95863	0.017347	0.41173	0.0099536		0.319082
Curated_gene_sets	WP_NRF2ARE_REGULATION	23	0.50342	0.017828	0.21624	0.0099603		0.319082
GO_bp	PYRAMIDAL_NEURON_DIFFERENTIATION	12	0.67578	0.017291	0.29033	0.0099713		0.319082
GO_bp	PROTEASOME_ASSEMBLY	11	0.62253	0.015251	0.26754	0.0099918	0.61569	0.319137	0.904063
Curated_gene_sets	WP_EPITHELIAL_TO_MESENCHYMAL_TRANSITION_IN_COLORECTAL_CANCER	156	0.18606	0.017098	0.080076	0.010079		0.320058
Curated_gene_sets	REACTOME_CIRCADIAN_CLOCK	69	0.2591	0.015873	0.11151	0.010081	0.04142	0.320058	0.631036
GO_bp	RAS_PROTEIN_SIGNAL_TRANSDUCTION	333	0.12177	0.016268	0.052408	0.010083	0.22544	0.320058	0.817278
Curated_gene_sets	STARK_HYPPOCAMPUS_22Q11_DELETION_DN	22	0.54789	0.018977	0.23586	0.010096	0.30042	0.320058	0.840786
GO_cc	MICROTUBULE_MINUS_END	7	0.92983	0.018174	0.40062	0.010149		0.320484
GO_bp	CELLULAR_RESPONSE_TO_EXTERNAL_STIMULUS	314	0.1269	0.016471	0.054675	0.010152	0.083528	0.320484	0.71631
GO_bp	REGULATION_OF_MICROTUBULE_POLYMERIZATION	53	0.30882	0.016588	0.13309	0.010166	0.12014	0.320484	0.747827
Curated_gene_sets	REACTOME_HCMV_INFECTION	142	0.18487	0.016215	0.079777	0.010247		0.322439
Curated_gene_sets	HOEGERKORP_CD44_TARGETS_TEMPORAL_DN	25	0.46362	0.017116	0.20025	0.010306	0.019143	0.323696	0.530613
GO_mf	1_PHOSPHATIDYLINOSITOL_3_KINASE_ACTIVITY	10	0.83518	0.019509	0.36093	0.010341		0.324196
Curated_gene_sets	BIOCARTA_EPHA4_PATHWAY	8	0.84684	0.017694	0.36703	0.010526	0.024187	0.32922	0.558045
GO_bp	ORGANELLE_LOCALIZATION	551	0.09082	0.015513	0.039371	0.01054	0.004453	0.32922	0.348742
GO_mf	NITRITE_REDUCTASE_ACTIVITY	5	1.0326	0.017058	0.44805	0.0106		0.330487
Curated_gene_sets	REACTOME_CONSTITUTIVE_SIGNALING_BY_AKT1_E17K_IN_CANCER	25	0.41974	0.015496	0.1822	0.010626		0.33069
Curated_gene_sets	WP_HEAD_AND_NECK_SQUAMOUS_CELL_CARCINOMA	73	0.27085	0.017064	0.11762	0.010652		0.330894
Curated_gene_sets	WP_INCLUSION_BODY_MYOSITIS	11	0.62426	0.015293	0.2715	0.01075		0.333328
Curated_gene_sets	NADELLA_PRKAR1A_TARGETS_DN	6	1.0484	0.018971	0.45619	0.010783	0.48102	0.33358	0.882879
GO_bp	ARTERY_MORPHOGENESIS	70	0.28983	0.017883	0.12618	0.010814	0.45857	0.33358	0.880041
Curated_gene_sets	REACTOME_B_WICH_COMPLEX_POSITIVELY_REGULATES_RRNA_EXPRESSION	77	0.27478	0.017778	0.11963	0.010817		0.33358
GO_bp	POSITIVE_REGULATION_OF_MACROMOLECULE_BIOSYNTHETIC_PROCESS	1821	0.053198	0.015918	0.023184	0.010884		0.334862
Curated_gene_sets	REACTOME_M_PHASE	390	0.10802	0.015593	0.047084	0.010898		0.334862
GO_bp	REGULATION_OF_REACTIVE_OXYGEN_SPECIES_METABOLIC_PROCESS	132	0.18878	0.015968	0.082325	0.010927	0.14631	0.335147	0.76593
GO_bp	VASCULAR_ENDOTHELIAL_GROWTH_FACTOR_RECEPTOR_2_SIGNALING_PATHWAY	5	0.96927	0.016012	0.42299	0.010974		0.335375
Curated_gene_sets	REACTOME_SYNTHESIS_OF_PIPS_AT_THE_PLASMA_MEMBRANE	47	0.332	0.016796	0.145	0.011027	0.51018	0.335375	0.888187
GO_bp	NEGATIVE_REGULATION_OF_CELL_CELL_ADHESION_MEDIATED_BY_CADHERIN	9	0.84673	0.018764	0.37005	0.011071		0.335375
Curated_gene_sets	MOREAUX_MULTIPLE_MYELOMA_BY_TACI_DN	170	0.15688	0.015044	0.068585	0.011091	0.19327	0.335375	0.7993
Curated_gene_sets	REACTOME_ROLE_OF_LAT2_NTAL_LAB_ON_CALCIUM_MOBILIZATION	16	0.53112	0.01569	0.23227	0.011113		0.335375
GO_bp	INTRACILIARY_RETROGRADE_TRANSPORT	14	0.48814	0.01349	0.21352	0.011127		0.335375
GO_cc	DENDRITIC_SPINE_HEAD	7	0.81364	0.015903	0.35592	0.011133		0.335375
GO_mf	TUBULIN_BINDING	353	0.11463	0.01576	0.050156	0.011145	0.00095475	0.335375	0.184892
GO_bp	DENDRITE_MORPHOGENESIS	130	0.19384	0.016272	0.084822	0.011155	0.046834	0.335375	0.631645
GO_bp	REGULATION_OF_NEUROTRANSMITTER_UPTAKE	17	0.49502	0.015074	0.21664	0.011162	0.53097	0.335375	0.892455
GO_bp	POSITIVE_REGULATION_OF_PROTEOLYSIS	354	0.1136	0.015639	0.04972	0.011171	0.18387	0.335375	0.79378
Curated_gene_sets	SUZUKI_CTCFL_TARGETS_UP	12	0.63024	0.016126	0.27588	0.011178	0.045817	0.335375	0.631645
GO_cc	GBAF_COMPLEX	14	0.66076	0.018261	0.28929	0.011191		0.335375
Curated_gene_sets	WP_SPHINGOLIPID_METABOLISM_IN_SENESCENCE	28	0.44316	0.017313	0.19415	0.011233		0.336041
GO_bp	RESPONSE_TO_CALCIUM_ION	145	0.18577	0.016463	0.081448	0.011286	0.48765	0.336097	0.884962
GO_bp	POSITIVE_REGULATION_OF_SODIUM_ION_TRANSPORT	32	0.3999	0.0167	0.17537	0.011299	0.22606	0.336097	0.818169
GO_bp	NEGATIVE_REGULATION_OF_PROTEIN_POLYMERIZATION	74	0.24766	0.015709	0.10863	0.011314	0.1229	0.336097	0.748123
Curated_gene_sets	REACTOME_REELIN_SIGNALLING_PATHWAY	4	1.255	0.018544	0.55048	0.011314		0.336097
GO_bp	RESPONSE_TO_MANGANESE_ION	21	0.42579	0.014409	0.18689	0.011359	0.0080144	0.336495	0.428418
GO_bp	MICROTUBULE_CYTOSKELETON_ORGANIZATION	622	0.083451	0.015115	0.036632	0.011367	0.2349	0.336495	0.820606
GO_bp	GLIAL_CELL_PROLIFERATION	49	0.32863	0.016974	0.14443	0.011449		0.338333
Curated_gene_sets	REACTOME_NICOTINATE_METABOLISM	31	0.34794	0.014302	0.15303	0.011497		0.338903
GO_cc	LATE_ENDOSOME_MEMBRANE	145	0.17296	0.015328	0.076127	0.01155	0.17152	0.338903	0.782609
GO_cc	PHOSPHATIDYLINOSITOL_3_KINASE_COMPLEX_CLASS_I	9	0.83322	0.018465	0.36674	0.01155		0.338903
GO_bp	PRESYNAPTIC_MODULATION_OF_CHEMICAL_SYNAPTIC_TRANSMISSION	14	0.65379	0.018068	0.28778	0.011555		0.338903
GO_mf	FRIZZLED_BINDING	36	0.34345	0.015211	0.15121	0.011568	0.052564	0.338903	0.648736
GO_mf	ACTIVIN_RECEPTOR_ACTIVITY_TYPE_I	5	1.1391	0.018817	0.5019	0.011624		0.339957
GO_bp	N_TERMINAL_PROTEIN_AMINO_ACID_ACETYLATION	17	0.48446	0.014752	0.21361	0.011671	0.67949	0.340421	0.915671
GO_bp	MICROTUBULE_BASED_TRANSPORT	203	0.14044	0.014703	0.061959	0.011711		0.340421
Curated_gene_sets	REACTOME_SYNTHESIS_OF_GDP_MANNOSE	5	0.85042	0.014049	0.3752	0.011714		0.340421
Curated_gene_sets	KEGG_ERBB_SIGNALING_PATHWAY	84	0.24635	0.016644	0.1087	0.01172	0.22895	0.340421	0.820156
GO_bp	GOLGI_RIBBON_FORMATION	10	0.72709	0.016984	0.32133	0.011832	0.23414	0.342845	0.820606
GO_bp	DENDRITE_EXTENSION	34	0.39758	0.017113	0.17579	0.011862		0.342845
GO_mf	SINGLE_STRANDED_RNA_BINDING	79	0.22603	0.014812	0.099938	0.011864	0.38201	0.342845	0.85749
Curated_gene_sets	BOYAULT_LIVER_CANCER_SUBCLASS_G1_DN	39	0.34619	0.015957	0.15312	0.011887	0.17484	0.342927	0.787741
GO_bp	PROTEIN_CONTAINING_COMPLEX_ORGANIZATION	1688	0.052698	0.015243	0.023322	0.011929		0.343083
GO_bp	DNA_CATABOLIC_PROCESS_ENDONUCLEOLYTIC	23	0.40777	0.01444	0.1805	0.011944	0.35507	0.343083	0.852009
GO_bp	POSITIVE_REGULATION_OF_CELL_ACTIVATION	373	0.11311	0.015976	0.050076	0.011953	0.5754	0.343083	0.897351
GO_mf	MRNA_5_UTR_BINDING	24	0.45534	0.016472	0.20171	0.011997		0.343766
GO_cc	HEMIDESMOSOME	8	0.7699	0.016086	0.34122	0.012032		0.343838
Curated_gene_sets	KIM_PTEN_TARGETS_DN	5	0.94164	0.015555	0.41738	0.01204	2.25e-06	0.343838	0.00797405
GO_mf	ENZYME_REGULATOR_ACTIVITY	1177	0.065012	0.015942	0.028832	0.012077	0.33672	0.344316	0.852009
GO_bp	CANONICAL_WNT_SIGNALING_PATHWAY	286	0.13145	0.016297	0.058346	0.012138	0.063923	0.345476	0.677371
Curated_gene_sets	GAZDA_DIAMOND_BLACKFAN_ANEMIA_ERYTHROID_UP	23	0.43815	0.015516	0.19472	0.012226	0.044044	0.347122	0.631376
Curated_gene_sets	REACTOME_PKA_MEDIATED_PHOSPHORYLATION_OF_KEY_METABOLIC_FACTORS	4	0.98436	0.014545	0.43764	0.012254		0.347122
GO_bp	CELLULAR_RESPIRATION	212	0.13429	0.014364	0.05973	0.012284	0.56763	0.347122	0.897351
GO_bp	RECEPTOR_METABOLIC_PROCESS	60	0.26178	0.014958	0.11645	0.012296	0.084192	0.347122	0.717787
GO_bp	POSITIVE_REGULATION_OF_MITOTIC_CYTOKINESIS	7	0.75972	0.014849	0.33797	0.012298		0.347122
GO_bp	NEGATIVE_REGULATION_OF_SINGLE_STRANDED_VIRAL_RNA_REPLICATION_VIA_DOUBLE_STRANDED_DNA_INTERMEDIATE	16	0.62657	0.01851	0.27896	0.012356		0.347717
GO_bp	DEOXYRIBONUCLEOSIDE_TRIPHOSPHATE_METABOLIC_PROCESS	9	0.6554	0.014524	0.29181	0.01236	0.033283	0.347717	0.603623
Curated_gene_sets	BROWNE_HCMV_INFECTION_48HR_UP	173	0.16026	0.015501	0.071386	0.012393	0.25552	0.348069	0.828524
Curated_gene_sets	REACTOME_ERYTHROPOIETIN_ACTIVATES_PHOSPHOINOSITIDE_3_KINASE_PI3K	12	0.68421	0.017507	0.30514	0.012478		0.348792
Curated_gene_sets	REACTOME_CD209_DC_SIGN_SIGNALING	20	0.46317	0.015296	0.20662	0.012498		0.348792
GO_bp	T_HELPER_17_CELL_DIFFERENTIATION	28	0.39925	0.015598	0.17815	0.012518		0.348792
GO_mf	NADPLUS_ADP_RIBOSYLTRANSFERASE_ACTIVITY	27	0.38697	0.014846	0.17277	0.012559		0.348792
GO_bp	POSITIVE_REGULATION_OF_GROWTH	238	0.13537	0.01533	0.060444	0.012565	0.046503	0.348792	0.631645
Curated_gene_sets	REACTOME_SIGNALING_BY_NTRKS	132	0.1888	0.01597	0.084325	0.012584		0.348792
Curated_gene_sets	BEIER_GLIOMA_STEM_CELL_DN	63	0.26514	0.015523	0.11843	0.012591	0.0027199	0.348792	0.28611
GO_mf	KINESIN_BINDING	46	0.29085	0.014557	0.12993	0.012598	0.11921	0.348792	0.747699
GO_bp	POST_EMBRYONIC_ANIMAL_MORPHOGENESIS	14	0.62964	0.017401	0.28136	0.012621		0.348792
GO_cc	CELL_BODY_MEMBRANE	32	0.41698	0.017413	0.18634	0.012624		0.348792
Curated_gene_sets	GYORFFY_DOXORUBICIN_RESISTANCE	37	0.33534	0.015056	0.14993	0.012661	0.085397	0.349246	0.717787
GO_cc	NUCLEAR_INNER_MEMBRANE	61	0.2601	0.014985	0.11641	0.012738	0.76146	0.350801	0.932706
GO_cc	ENDOCYTIC_VESICLE_MEMBRANE	179	0.1635	0.016084	0.073248	0.012807	0.0049707	0.351616	0.360551
GO_mf	PROTEIN_CONTAINING_COMPLEX_BINDING	1259	0.061419	0.015539	0.027516	0.012809		0.351616
GO_bp	POSITIVE_REGULATION_OF_LIPOPOLYSACCHARIDE_MEDIATED_SIGNALING_PATHWAY	10	0.69299	0.016188	0.31073	0.012874		0.352372
GO_mf	1_PHOSPHATIDYLINOSITOL_BINDING	15	0.62166	0.017783	0.27876	0.012878	0.042086	0.352372	0.631036
GO_mf	ATP_HYDROLYSIS_ACTIVITY	324	0.11097	0.014627	0.049773	0.012899		0.352379
GO_bp	HISTONE_H4_K20_TRIMETHYLATION	8	0.76759	0.016038	0.34473	0.012991		0.353918
GO_bp	REGULATION_OF_EXIT_FROM_MITOSIS	16	0.48174	0.014232	0.21637	0.012997	0.083878	0.353918	0.716427
Curated_gene_sets	ADDYA_ERYTHROID_DIFFERENTIATION_BY_HEMIN	73	0.27166	0.017116	0.12205	0.013019	0.15854	0.35395	0.77647
GO_bp	REGULATION_OF_MACROAUTOPHAGY	151	0.16581	0.014993	0.074592	0.013118		0.356072
GO_cc	INO80_COMPLEX	15	0.43852	0.012544	0.19747	0.013193		0.356965
GO_bp	PRESYNAPTIC_ACTIVE_ZONE_ORGANIZATION	8	0.74709	0.01561	0.3368	0.013276		0.356965
Curated_gene_sets	WP_MITOCHONDRIAL_COMPLEX_III_ASSEMBLY	15	0.48212	0.013791	0.21737	0.013285		0.356965
GO_bp	REGULATION_OF_DEVELOPMENTAL_GROWTH	300	0.1272	0.016145	0.057353	0.013289	0.0030077	0.356965	0.29662
GO_bp	CELLULAR_RESPONSE_TO_MAGNESIUM_ION	7	0.85273	0.016667	0.38454	0.0133		0.356965
GO_cc	TRANS_GOLGI_NETWORK	248	0.12998	0.015021	0.058622	0.013311	0.01492	0.356965	0.505114
Curated_gene_sets	PID_AURORA_B_PATHWAY	38	0.31872	0.014502	0.14375	0.013312	0.58123	0.356965	0.897351
GO_bp	MITOCHONDRIAL_TRANSMEMBRANE_TRANSPORT	83	0.21517	0.014451	0.097073	0.013332	0.31096	0.356965	0.843091
Curated_gene_sets	KIM_MYCN_AMPLIFICATION_TARGETS_UP	84	0.24218	0.016363	0.1093	0.013357	0.00014195	0.356965	0.0725739
GO_bp	CELL_MORPHOGENESIS_INVOLVED_IN_DIFFERENTIATION	688	0.08413	0.015996	0.037978	0.013379	0.13828	0.356965	0.757234
GO_cc	WNT_SIGNALOSOME	13	0.55674	0.014827	0.2514	0.0134	0.0021453	0.356965	0.259654
Curated_gene_sets	REACTOME_INLB_MEDIATED_ENTRY_OF_LISTERIA_MONOCYTOGENES_INTO_HOST_CELL	14	0.56274	0.015552	0.25411	0.013403		0.356965
Curated_gene_sets	IKEDA_MIR1_TARGETS_UP	53	0.29088	0.015624	0.13144	0.013454	0.20911	0.357763	0.806658
GO_bp	NEGATIVE_REGULATION_OF_EXOCYTOSIS	34	0.33813	0.014554	0.1529	0.013511	0.37337	0.3584	0.854199
GO_cc	CHROMOSOME_PASSENGER_COMPLEX	6	0.78995	0.014295	0.35727	0.013521		0.3584
GO_bp	NEUROTRANSMITTER_UPTAKE	43	0.32538	0.015747	0.1472	0.013543	0.014777	0.3584	0.505114
GO_bp	POSITIVE_REGULATION_OF_PROTEIN_K63_LINKED_UBIQUITINATION	6	0.70145	0.012693	0.31758	0.013602		0.3584
GO_bp	EXTRACELLULAR_VESICLE_BIOGENESIS	25	0.40145	0.014821	0.18182	0.013633		0.3584
Curated_gene_sets	WALLACE_PROSTATE_CANCER_RACE_DN	79	0.2229	0.014607	0.10099	0.013658	0.38065	0.3584	0.85749
GO_bp	GERM_CELL_PROLIFERATION	10	0.6739	0.015742	0.30533	0.013659		0.3584
GO_bp	DNA_TEMPLATED_TRANSCRIPTION_ELONGATION	228	0.13245	0.014685	0.060014	0.013666	0.062088	0.3584	0.677253
GO_bp	WNT_SIGNALING_PATHWAY_INVOLVED_IN_MIDBRAIN_DOPAMINERGIC_NEURON_DIFFERENTIATION	12	0.60542	0.015491	0.27437	0.013679		0.3584
Curated_gene_sets	PALOMERO_GSI_SENSITIVITY_DN	4	1.1211	0.016566	0.50816	0.013689	0.38078	0.3584	0.85749
GO_mf	MYOSIN_II_BINDING	12	0.61104	0.015635	0.27703	0.01371		0.3584
GO_bp	AXO_DENDRITIC_TRANSPORT	74	0.23838	0.015121	0.10814	0.013753	0.066842	0.358448	0.678367
GO_bp	NEGATIVE_REGULATION_OF_ORGANELLE_ORGANIZATION	334	0.1123	0.015025	0.050942	0.013754	0.15195	0.358448	0.771664
GO_bp	LEUKOCYTE_DIFFERENTIATION	570	0.091731	0.015928	0.041632	0.01379	0.37346	0.358836	0.854199
Curated_gene_sets	PID_ALK1_PATHWAY	26	0.39608	0.014912	0.17986	0.013832	0.19177	0.359193	0.7993
GO_bp	VIRAL_LIFE_CYCLE	308	0.12306	0.015823	0.055891	0.013846	0.19115	0.359193	0.798512
GO_mf	CARBOHYDRATE_TRANSMEMBRANE_TRANSPORTER_ACTIVITY	41	0.34099	0.016115	0.15492	0.013872		0.359319
GO_bp	RESPONSE_TO_L_GLUTAMATE	11	0.67214	0.016466	0.30562	0.013937		0.359613
GO_bp	REGULATION_OF_KIDNEY_SIZE	5	0.94058	0.015538	0.42771	0.013943		0.359613
GO_mf	HYDROLASE_ACTIVITY_ACTING_ON_ACID_ANHYDRIDES	691	0.077649	0.014794	0.035317	0.013958	0.071794	0.359613	0.689799
Curated_gene_sets	REACTOME_SPHINGOLIPID_METABOLISM	84	0.22	0.014864	0.10007	0.013968	0.00033625	0.359613	0.108841
GO_bp	POSITIVE_REGULATION_OF_PROTEIN_METABOLIC_PROCESS	1420	0.056745	0.015175	0.025823	0.014	0.13115	0.359891	0.753394
GO_bp	REGULATION_OF_CELL_CYCLE	1046	0.063932	0.014835	0.029106	0.014034	0.29966	0.36022	0.840786
GO_bp	POSITIVE_REGULATION_OF_AXON_EXTENSION	34	0.33914	0.014598	0.15462	0.014148	0.0074011	0.362462	0.422055
GO_bp	CARDIAC_VASCULAR_SMOOTH_MUSCLE_CELL_DIFFERENTIATION	8	0.79115	0.01653	0.36078	0.014164		0.362462
Curated_gene_sets	DAUER_STAT3_TARGETS_UP	48	0.31114	0.015907	0.14193	0.014186	0.0023123	0.362479	0.264821
GO_mf	RNA_POLYMERASE_II_CTD_HEPTAPEPTIDE_REPEAT_KINASE_ACTIVITY	13	0.60624	0.016145	0.27663	0.014212		0.362598
Curated_gene_sets	OSMAN_BLADDER_CANCER_UP	379	0.10424	0.014838	0.047633	0.014328	0.0096706	0.364565	0.445386
GO_bp	PEPTIDYL_TYROSINE_DEPHOSPHORYLATION_INVOLVED_IN_INACTIVATION_OF_PROTEIN_KINASE_ACTIVITY	9	0.616	0.013651	0.2815	0.014332		0.364565
GO_bp	REGULATION_OF_CANONICAL_WNT_SIGNALING_PATHWAY	236	0.13994	0.015782	0.063983	0.014373	0.045926	0.364758	0.631645
Curated_gene_sets	BIOCARTA_WNT_LRP6_PATHWAY	6	0.83291	0.015072	0.38093	0.014395		0.364758
GO_cc	NODE_OF_RANVIER	16	0.53924	0.01593	0.24664	0.014404	0.1572	0.364758	0.776388
GO_bp	REGULATION_OF_CALCIUM_MEDIATED_SIGNALING	80	0.23513	0.015505	0.10765	0.014483	0.46754	0.36558	0.881202
GO_bp	GLYCOSYLCERAMIDE_METABOLIC_PROCESS	17	0.51551	0.015698	0.23608	0.0145	0.0006921	0.36558	0.156842
GO_bp	POSITIVE_REGULATION_OF_GLOMERULUS_DEVELOPMENT	4	1.2131	0.017924	0.55553	0.014501		0.36558
GO_cc	ANNULATE_LAMELLAE	5	0.88319	0.01459	0.40497	0.014603		0.366595
GO_mf	ARYLSULFATASE_ACTIVITY	9	0.7614	0.016873	0.34917	0.014613	0.10087	0.366595	0.728802
Curated_gene_sets	WP_COMMON_PATHWAYS_UNDERLYING_DRUG_ADDICTION	38	0.34042	0.015489	0.15621	0.014665		0.366595
Curated_gene_sets	JAIN_NFKB_SIGNALING	72	0.22007	0.01377	0.10101	0.014684	0.010382	0.366595	0.453191
Curated_gene_sets	SCHAEFFER_PROSTATE_DEVELOPMENT_12HR_DN	54	0.27942	0.015149	0.12826	0.014687	0.031493	0.366595	0.592937
GO_bp	CELL_CELL_ADHESION_MEDIATED_BY_CADHERIN	27	0.39975	0.015337	0.18352	0.0147		0.366595
GO_bp	SYNAPTIC_VESICLE_BUDDING	10	0.67022	0.015656	0.30775	0.014717		0.366595
GO_bp	RESPONSE_TO_EXTRACELLULAR_STIMULUS	484	0.095364	0.015295	0.043791	0.014721	0.35378	0.366595	0.852009
GO_bp	REGULATION_OF_ION_TRANSPORT	666	0.084559	0.015828	0.038844	0.014752	0.20853	0.366595	0.80619
GO_cc	ASTROCYTE_PROJECTION	19	0.45758	0.01473	0.21021	0.014757		0.366595
GO_cc	PLATELET_DENSE_GRANULE_MEMBRANE	5	1.0557	0.01744	0.48545	0.014835		0.367978
GO_bp	REACTIVE_OXYGEN_SPECIES_BIOSYNTHETIC_PROCESS	49	0.29113	0.015038	0.13391	0.014856	0.89117	0.367978	0.963731
GO_cc	CENTROSOME	597	0.080949	0.014374	0.03726	0.014914	0.047886	0.368877	0.631645
Curated_gene_sets	MUNSHI_MULTIPLE_MYELOMA_DN	9	0.63261	0.014019	0.29135	0.014962	0.27575	0.369138	0.836941
GO_bp	PROTEIN_ADP_RIBOSYLATION	39	0.30097	0.013873	0.13862	0.014968	0.21648	0.369138	0.812647
GO_bp	CELLULAR_COMPONENT_MORPHOGENESIS	733	0.080351	0.015749	0.037022	0.014996	0.10046	0.369293	0.728802
GO_bp	POSITIVE_REGULATION_OF_BROWN_FAT_CELL_DIFFERENTIATION	15	0.56324	0.016111	0.25968	0.01505		0.370086
GO_bp	REGULATION_OF_NK_T_CELL_ACTIVATION	11	0.71815	0.017594	0.33127	0.015091		0.370558
GO_bp	GLYCEROLIPID_BIOSYNTHETIC_PROCESS	233	0.13116	0.014699	0.060529	0.015126	0.32308	0.370763	0.848049
Curated_gene_sets	KEGG_BASAL_CELL_CARCINOMA	55	0.27954	0.015295	0.12903	0.015143	0.21155	0.370763	0.80738
Curated_gene_sets	REACTOME_PHOSPHATE_BOND_HYDROLYSIS_BY_NUDT_PROTEINS	7	0.63727	0.012456	0.29443	0.015221		0.37098
GO_bp	CELLULAR_RESPONSE_TO_MANGANESE_ION	13	0.48385	0.012885	0.22357	0.015232		0.37098
GO_bp	REGULATION_OF_PROTEIN_POLYMERIZATION	190	0.14943	0.01514	0.069069	0.015256	0.26577	0.37098	0.831341
Curated_gene_sets	REACTOME_NF_KB_ACTIVATION_THROUGH_FADD_RIP_1_PATHWAY_MEDIATED_BY_CASPASE_8_AND_10	12	0.61388	0.015707	0.2838	0.015274		0.37098
GO_bp	PROTEIN_DEPHOSPHORYLATION	247	0.1264	0.014579	0.05844	0.015279	0.22071	0.37098	0.815394
Curated_gene_sets	REACTOME_SEMA3A_PLEXIN_REPULSION_SIGNALING_BY_INHIBITING_INTEGRIN_ADHESION	13	0.58903	0.015687	0.27247	0.015322	0.031976	0.37098	0.597052
GO_bp	REGULATION_OF_CELL_MATRIX_ADHESION	117	0.19599	0.015614	0.09067	0.015331	0.099504	0.37098	0.728802
Curated_gene_sets	REACTOME_DEUBIQUITINATION	254	0.1233	0.014418	0.057056	0.015355		0.37098
GO_bp	CELL_CYCLE_PROCESS	1181	0.058978	0.014485	0.027295	0.015363	0.050963	0.37098	0.643152
Curated_gene_sets	CAFFAREL_RESPONSE_TO_THC_8HR_5_DN	11	0.60484	0.014818	0.27995	0.015373	0.50655	0.37098	0.887694
GO_bp	DETERMINATION_OF_ADULT_LIFESPAN	19	0.48346	0.015563	0.22382	0.015392	0.35245	0.37098	0.852009
GO_bp	POSITIVE_REGULATION_OF_HEMOPOIESIS	177	0.15896	0.01555	0.073609	0.015414	0.29008	0.370984	0.838608
GO_bp	POSITIVE_REGULATION_OF_EPITHELIAL_TO_MESENCHYMAL_TRANSITION_INVOLVED_IN_ENDOCARDIAL_CUSHION_FORMATION	5	1.0507	0.017358	0.48683	0.015459		0.371346
GO_bp	RESPONSE_TO_STARVATION	202	0.14291	0.014925	0.066235	0.015486	0.21354	0.371346	0.8094
GO_bp	REGULATION_OF_PROTEOLYSIS_INVOLVED_IN_PROTEIN_CATABOLIC_PROCESS	210	0.13589	0.014467	0.062995	0.015501		0.371346
Curated_gene_sets	WP_WNT_SIGNALING	112	0.19751	0.015397	0.091576	0.01552		0.371346
GO_bp	NEURON_PROJECTION_EXTENSION	162	0.16301	0.015262	0.075624	0.015566	0.67601	0.371346	0.915582
GO_bp	SPHINGOLIPID_METABOLIC_PROCESS	163	0.16597	0.015587	0.077011	0.015581	0.0067873	0.371346	0.410747
GO_bp	STEM_CELL_DIFFERENTIATION	240	0.13445	0.015289	0.062387	0.015582	0.3333	0.371346	0.851341
Curated_gene_sets	PID_AURORA_A_PATHWAY	31	0.34431	0.014152	0.15998	0.015698	0.64009	0.372497	0.909256
GO_mf	CLATHRIN_BINDING	67	0.25142	0.015178	0.11683	0.015707	0.0099827	0.372497	0.449971
GO_bp	SECRETION_BY_TISSUE	42	0.31431	0.015034	0.14607	0.015714		0.372497
GO_cc	INO80_TYPE_COMPLEX	26	0.3402	0.012808	0.15811	0.015718	0.14163	0.372497	0.760854
Curated_gene_sets	REACTOME_SIGNALING_BY_ERBB2	50	0.30802	0.016071	0.14324	0.015769	0.014513	0.373185	0.505114
Curated_gene_sets	BOYLAN_MULTIPLE_MYELOMA_PCA3_UP	78	0.25619	0.016682	0.11919	0.015806	0.08807	0.37354	0.721155
GO_bp	NEUROMUSCULAR_JUNCTION_DEVELOPMENT	46	0.28298	0.014163	0.1319	0.015963	0.089497	0.376727	0.721155
GO_bp	CELL_ACTIVATION	1032	0.066887	0.015423	0.03119	0.016003	0.21616	0.377147	0.812482
GO_bp	PREPULSE_INHIBITION	12	0.53488	0.013686	0.24985	0.016152	0.20647	0.379984	0.805593
GO_cc	AXON_CYTOPLASM	58	0.2651	0.014894	0.12387	0.016175	0.0881	0.379984	0.721155
GO_bp	NUCLEOSIDE_TRIPHOSPHATE_CATABOLIC_PROCESS	13	0.56063	0.01493	0.26202	0.016199	0.097627	0.379984	0.725462
GO_bp	REGULATION_OF_COLLATERAL_SPROUTING	19	0.43373	0.013962	0.20285	0.01626	0.044205	0.379984	0.631645
GO_mf	CDP_ALCOHOL_PHOSPHATIDYLTRANSFERASE_ACTIVITY	8	0.60264	0.012592	0.28185	0.01626		0.379984
GO_bp	REGULATION_OF_CELL_DEVELOPMENT	491	0.093636	0.015124	0.043809	0.01629	0.015921	0.379984	0.520167
Curated_gene_sets	MARSON_BOUND_BY_FOXP3_UNSTIMULATED	1185	0.062408	0.015352	0.0292	0.016296	0.023624	0.379984	0.551797
GO_bp	ENDOSOME_ORGANIZATION	92	0.19615	0.013866	0.091794	0.016313	0.57328	0.379984	0.897351
GO_bp	PHARYNGEAL_ARCH_ARTERY_MORPHOGENESIS	10	0.74974	0.017513	0.35094	0.016332		0.379984
GO_bp	PROTEIN_LOCALIZATION_TO_PHOTORECEPTOR_OUTER_SEGMENT	7	0.74354	0.014533	0.3481	0.016347		0.379984
GO_bp	POSITIVE_REGULATION_OF_ALPHA_BETA_T_CELL_DIFFERENTIATION	48	0.31959	0.016339	0.14984	0.016474	0.24325	0.381533	0.823152
GO_bp	POSITIVE_REGULATION_OF_UBIQUITIN_DEPENDENT_PROTEIN_CATABOLIC_PROCESS	106	0.18834	0.014286	0.088307	0.016478		0.381533
GO_bp	POSITIVE_REGULATION_OF_ION_TRANSPORT	271	0.12981	0.015673	0.060868	0.016481	0.31357	0.381533	0.844672
GO_bp	NEURONAL_ACTION_POTENTIAL	37	0.37269	0.016733	0.17489	0.016553	0.37045	0.381952	0.854199
GO_bp	REGULATION_OF_CALCINEURIN_MEDIATED_SIGNALING	42	0.31582	0.015105	0.14824	0.016576		0.381952
GO_cc	CHROMOSOME_CENTROMERIC_CORE_DOMAIN	16	0.53397	0.015775	0.25065	0.01658		0.381952
Curated_gene_sets	MANNE_COVID19_NONICU_VS_HEALTHY_DONOR_PLATELETS_UP	141	0.16032	0.014012	0.075266	0.016589		0.381952
Curated_gene_sets	ENK_UV_RESPONSE_KERATINOCYTE_DN	461	0.092339	0.014464	0.04347	0.016834	0.034502	0.386722	0.608412
GO_bp	CELLULAR_MONOVALENT_INORGANIC_ANION_HOMEOSTASIS	11	0.62079	0.015208	0.29239	0.016878		0.386722
GO_bp	REGULATION_OF_MICROTUBULE_CYTOSKELETON_ORGANIZATION	150	0.15647	0.014101	0.073704	0.016887		0.386722
Curated_gene_sets	BOYAULT_LIVER_CANCER_SUBCLASS_G3_UP	184	0.14009	0.01397	0.065996	0.016894	0.063768	0.386722	0.677371
GO_bp	NEGATIVE_REGULATION_OF_ERBB_SIGNALING_PATHWAY	30	0.33405	0.013508	0.1574	0.01691	0.05103	0.386722	0.643152
GO_mf	HYDROLASE_ACTIVITY_ACTING_ON_CARBON_NITROGEN_BUT_NOT_PEPTIDE_BONDS_IN_LINEAR_AMIDINES	11	0.66661	0.016331	0.3142	0.016943	0.5812	0.386956	0.897351
Curated_gene_sets	KRIGE_RESPONSE_TO_TOSEDOSTAT_24HR_UP	696	0.077314	0.014782	0.036451	0.016966	0.0018583	0.386961	0.252814
GO_bp	CELL_PROLIFERATION_IN_MIDBRAIN	8	0.70352	0.014699	0.33188	0.01702		0.387088
GO_bp	SPINDLE_ELONGATION	13	0.55811	0.014863	0.2634	0.017057		0.387088
GO_bp	DEVELOPMENTAL_GROWTH	607	0.085938	0.015383	0.040561	0.017063	0.31651	0.387088	0.845747
GO_cc	CALCINEURIN_COMPLEX	6	0.8083	0.014627	0.38161	0.01709		0.387088
Curated_gene_sets	REACTOME_HCMV_EARLY_EVENTS	118	0.19366	0.015493	0.091439	0.017099		0.387088
Curated_gene_sets	WANG_METASTASIS_OF_BREAST_CANCER_ESR1_DN	31	0.39177	0.016104	0.18504	0.017126	0.11074	0.387088	0.742902
Curated_gene_sets	PID_RETINOIC_ACID_PATHWAY	30	0.37582	0.015197	0.17751	0.017131	0.035063	0.387088	0.61161
GO_bp	PEPTIDYL_TYROSINE_AUTOPHOSPHORYLATION	20	0.44993	0.014859	0.21265	0.017187	0.44317	0.387526	0.8756
GO_bp	POSITIVE_REGULATION_OF_SODIUM_ION_TRANSMEMBRANE_TRANSPORTER_ACTIVITY	15	0.53733	0.01537	0.25398	0.017196	0.061998	0.387526	0.677253
GO_bp	COLLATERAL_SPROUTING	23	0.38213	0.013532	0.18086	0.017313		0.389175
GO_bp	COLLAGEN_CATABOLIC_PROCESS	44	0.34813	0.017042	0.16477	0.017315		0.389175
GO_bp	RESPONSE_TO_EPINEPHRINE	14	0.5299	0.014644	0.25095	0.017369	0.01322	0.389583	0.494885
Curated_gene_sets	DASU_IL6_SIGNALING_UP	59	0.25492	0.014445	0.12074	0.017379	0.16606	0.389583	0.781073
Curated_gene_sets	REACTOME_ESTROGEN_DEPENDENT_NUCLEAR_EVENTS_DOWNSTREAM_OF_ESR_MEMBRANE_SIGNALING	23	0.43214	0.015303	0.20475	0.017411		0.389786
Curated_gene_sets	HUANG_FOXA2_TARGETS_UP	47	0.32605	0.016495	0.15454	0.017446	0.089798	0.390056	0.721155
GO_bp	ANOIKIS	34	0.35055	0.015089	0.1663	0.017523		0.390438
GO_cc	PARASPECKLES	6	0.73466	0.013294	0.34854	0.01753		0.390438
GO_bp	NEGATIVE_REGULATION_OF_CANONICAL_WNT_SIGNALING_PATHWAY	129	0.18252	0.015263	0.086594	0.017534	0.22067	0.390438	0.815394
GO_bp	PHOSPHATIDYLINOSITOL_3_PHOSPHATE_BIOSYNTHETIC_PROCESS	20	0.47964	0.015841	0.22762	0.017555	0.29764	0.390438	0.840786
GO_cc	GROWTH_CONE_MEMBRANE	8	0.73137	0.015281	0.34725	0.017601		0.390949
GO_bp	GLANDULAR_EPITHELIAL_CELL_DEVELOPMENT	36	0.36223	0.016043	0.17204	0.017632	0.50224	0.390949	0.887689
Curated_gene_sets	DARWICHE_PAPILLOMA_RISK_LOW_UP	161	0.15119	0.014112	0.071821	0.017647	0.043557	0.390949	0.631036
GO_mf	TRANSFORMING_GROWTH_FACTOR_BETA_RECEPTOR_ACTIVITY	13	0.57377	0.01528	0.27274	0.017706		0.391081
GO_bp	POSITIVE_REGULATION_OF_CELL_DIFFERENTIATION	844	0.071109	0.014908	0.033801	0.017707	0.019524	0.391081	0.533205
GO_bp	AXON_DEVELOPMENT	461	0.097857	0.015328	0.046523	0.017722		0.391081
GO_bp	POSITIVE_REGULATION_OF_PROTEIN_BINDING	83	0.21838	0.014667	0.10385	0.017752	0.19369	0.391235	0.7993
GO_bp	REGULATION_OF_DNA_REPAIR	203	0.1298	0.013589	0.06178	0.017828	0.23458	0.392401	0.820606
GO_bp	REGULATION_OF_UBIQUITIN_DEPENDENT_PROTEIN_CATABOLIC_PROCESS	161	0.15343	0.014321	0.073117	0.01794		0.394355
GO_bp	T_CELL_DIFFERENTIATION_IN_THYMUS	83	0.21806	0.014645	0.10418	0.018174		0.398983
Curated_gene_sets	KEGG_PRION_DISEASES	33	0.36402	0.015437	0.17405	0.01825	0.043855	0.399061	0.631036
GO_bp	GLYCEROPHOSPHOLIPID_BIOSYNTHETIC_PROCESS	200	0.13756	0.014295	0.065775	0.018254		0.399061
GO_bp	CRANIAL_NERVE_STRUCTURAL_ORGANIZATION	9	0.69684	0.015442	0.33324	0.018266		0.399061
Curated_gene_sets	GENTILE_UV_RESPONSE_CLUSTER_D9	26	0.38185	0.014376	0.18265	0.018288	0.43139	0.399061	0.870783
Curated_gene_sets	DIAZ_CHRONIC_MYELOGENOUS_LEUKEMIA_UP	1334	0.053744	0.013966	0.025709	0.018295		0.399061
GO_cc	TRANS_GOLGI_NETWORK_MEMBRANE	96	0.19479	0.014065	0.093218	0.018333	0.11225	0.399377	0.74313
GO_bp	CALCIUM_MEDIATED_SIGNALING	198	0.14853	0.015359	0.071138	0.01841	0.83452	0.399431	0.948274
Curated_gene_sets	GOZGIT_ESR1_TARGETS_DN	692	0.081498	0.015539	0.039044	0.018436	0.71269	0.399431	0.921271
GO_bp	REGULATION_OF_DOPAMINE_UPTAKE_INVOLVED_IN_SYNAPTIC_TRANSMISSION	8	0.65077	0.013597	0.31181	0.018448		0.399431
GO_bp	NEGATIVE_REGULATION_OF_CELL_PROJECTION_ORGANIZATION	177	0.14986	0.01466	0.071806	0.018453	0.024428	0.399431	0.558045
GO_mf	SPHINGOLIPID_TRANSPORTER_ACTIVITY	18	0.43423	0.013606	0.20807	0.018453		0.399431
Curated_gene_sets	KEGG_OTHER_GLYCAN_DEGRADATION	16	0.48783	0.014411	0.23384	0.018489	0.0038093	0.399701	0.328963
GO_bp	REGULATION_OF_SNARE_COMPLEX_ASSEMBLY	14	0.51064	0.014112	0.245	0.018577		0.401093
GO_bp	CELL_MORPHOGENESIS	969	0.067271	0.015058	0.032285	0.018602		0.401097
GO_mf	ADP_RIBOSE_DIPHOSPHATASE_ACTIVITY	6	0.72518	0.013123	0.34815	0.018635		0.401097
GO_bp	NEGATIVE_REGULATION_OF_MOLECULAR_FUNCTION	1050	0.063231	0.014699	0.030361	0.018648	0.19749	0.401097	0.801502
Curated_gene_sets	REACTOME_ONCOGENIC_MAPK_SIGNALING	79	0.22644	0.014839	0.10895	0.018846		0.404401
Curated_gene_sets	TANAKA_METHYLATED_IN_ESOPHAGEAL_CARCINOMA	100	0.23029	0.016969	0.11081	0.018855	0.070494	0.404401	0.687238
GO_bp	REGULATION_OF_CARDIAC_CONDUCTION	23	0.41439	0.014675	0.19946	0.018881	0.51984	0.404401	0.890977
Curated_gene_sets	REACTOME_TRANS_GOLGI_NETWORK_VESICLE_BUDDING	67	0.239	0.014428	0.1151	0.018937	0.00043672	0.404401	0.119269
Curated_gene_sets	PID_VEGFR1_PATHWAY	26	0.38421	0.014465	0.18505	0.018942	0.56346	0.404401	0.897277
GO_bp	KERATINOCYTE_APOPTOTIC_PROCESS	7	0.72177	0.014107	0.34773	0.018969		0.404401
GO_bp	POSITIVE_REGULATION_OF_PROTEIN_CONTAINING_COMPLEX_ASSEMBLY	187	0.13933	0.014005	0.067128	0.018976		0.404401
GO_mf	FATTY_ACID_SYNTHASE_ACTIVITY	12	0.57774	0.014783	0.2784	0.018992		0.404401
GO_bp	REGULATION_OF_RESPONSE_TO_DNA_DAMAGE_STIMULUS	300	0.10738	0.013629	0.051765	0.019027	0.17292	0.404541	0.785472
GO_bp	POSITIVE_REGULATION_OF_FOCAL_ADHESION_ASSEMBLY	26	0.40831	0.015372	0.19688	0.019052		0.404541
Curated_gene_sets	WP_MIRNA_REGULATION_OF_PROSTATE_CANCER_SIGNALING_PATHWAYS	29	0.37847	0.015047	0.18253	0.01907		0.404541
Curated_gene_sets	MELLMAN_TUT1_TARGETS_DN	47	0.25632	0.012967	0.12367	0.019109	0.11653	0.404782	0.746897
GO_bp	CHROMOSOME_ATTACHMENT_TO_THE_NUCLEAR_ENVELOPE	6	0.81692	0.014783	0.39422	0.019129		0.404782
GO_bp	NEGATIVE_REGULATION_OF_CATECHOLAMINE_SECRETION	13	0.55599	0.014807	0.26852	0.019206	0.057206	0.405507	0.665176
GO_bp	REGENERATION	178	0.15208	0.014919	0.073452	0.019211	0.60259	0.405507	0.902191
GO_cc	SPERM_ANNULUS	4	0.7077	0.010457	0.34198	0.01926		0.405618
GO_bp	POSITIVE_REGULATION_OF_DOUBLE_STRAND_BREAK_REPAIR	84	0.20716	0.013997	0.10011	0.019264		0.405618
GO_bp	TELOMERE_MAINTENANCE_IN_RESPONSE_TO_DNA_DAMAGE	28	0.29606	0.011567	0.14325	0.019383		0.406303
GO_bp	REGULATION_OF_CYTOKINESIS	89	0.19763	0.013742	0.095648	0.019412	0.24642	0.406303	0.827114
GO_bp	REGULATION_OF_LUNG_BLOOD_PRESSURE	3	1.1575	0.014812	0.56022	0.019417		0.406303
Curated_gene_sets	KEGG_LONG_TERM_POTENTIATION	66	0.24127	0.014457	0.11679	0.019428	0.61446	0.406303	0.904063
GO_bp	CELLULAR_RESPONSE_TO_ANTIBIOTIC	13	0.55725	0.01484	0.26975	0.019431	0.11437	0.406303	0.743821
Curated_gene_sets	DAZARD_UV_RESPONSE_CLUSTER_G6	142	0.16665	0.014617	0.08068	0.01944	0.15829	0.406303	0.77647
GO_bp	AUTOPHAGOSOME_ORGANIZATION	111	0.17686	0.013726	0.085675	0.019503	0.33609	0.407119	0.852009
GO_mf	GUANYL_NUCLEOTIDE_EXCHANGE_FACTOR_ACTIVITY	217	0.13457	0.01456	0.065255	0.019603	0.31957	0.407228	0.848049
GO_bp	ENDONUCLEOLYTIC_CLEAVAGE_IN_ITS1_TO_SEPARATE_SSU_RRNA_FROM_5_8S_RRNA_AND_LSU_RRNA_FROM_TRICISTRONIC_RRNA_TRANSCRIPT_SSU_RRNA_5_8S_RRNA_LSU_RRNA	10	0.61955	0.014472	0.30044	0.019604		0.407228
Curated_gene_sets	WP_PURINERGIC_SIGNALING	29	0.36513	0.014517	0.17709	0.019618		0.407228
GO_bp	MRNA_ALTERNATIVE_POLYADENYLATION	5	0.68206	0.011267	0.33081	0.019621		0.407228
Curated_gene_sets	REACTOME_TOXICITY_OF_BOTULINUM_TOXIN_TYPE_D_BOTD	5	0.7531	0.012441	0.3653	0.019631		0.407228
Curated_gene_sets	KEGG_SYSTEMIC_LUPUS_ERYTHEMATOSUS	112	0.20867	0.016267	0.10124	0.019652	0.0062182	0.407228	0.398976
GO_cc	CYTOPLASMIC_REGION	276	0.1159	0.014119	0.05626	0.019704	0.43155	0.407808	0.870783
GO_bp	MUSCLE_CELL_CELLULAR_HOMEOSTASIS	22	0.42261	0.014637	0.20524	0.019749	0.53121	0.408242	0.892455
GO_bp	POSITIVE_REGULATION_OF_NEURAL_PRECURSOR_CELL_PROLIFERATION	55	0.27047	0.014798	0.13151	0.019867	0.44817	0.409955	0.878174
GO_bp	REGULATION_OF_MICROTUBULE_DEPOLYMERIZATION	27	0.34684	0.013306	0.16869	0.019896		0.409955
GO_bp	PROTEIN_STABILIZATION	196	0.12957	0.013331	0.063033	0.019917	0.17177	0.409955	0.782988
GO_mf	ATP_DEPENDENT_ACTIVITY	522	0.082953	0.013803	0.040368	0.01995		0.409955
GO_bp	HEMIDESMOSOME_ASSEMBLY	6	0.78731	0.014247	0.38322	0.019972	0.85737	0.409955	0.954206
GO_bp	VASCULAR_ASSOCIATED_SMOOTH_MUSCLE_CELL_DEVELOPMENT	12	0.58621	0.014999	0.28542	0.020001		0.409955
GO_bp	SNRNA_METABOLIC_PROCESS	53	0.23404	0.012571	0.11396	0.020009	0.12619	0.409955	0.750591
GO_mf	NUCLEOSIDE_TRIPHOSPHATASE_REGULATOR_ACTIVITY	454	0.093355	0.014514	0.045474	0.020047	0.27911	0.409955	0.836941
GO_cc	MICROTUBULE_END	33	0.34526	0.014641	0.16818	0.020049	0.0016592	0.409955	0.252814
GO_cc	TRANSCRIPTION_EXPORT_COMPLEX_2	4	0.88495	0.013076	0.43129	0.020099		0.410413
Curated_gene_sets	REACTOME_AURKA_ACTIVATION_BY_TPX2	69	0.22853	0.014	0.1114	0.020122		0.410413
Curated_gene_sets	PID_SHP2_PATHWAY	56	0.27068	0.014944	0.13198	0.020146	0.25855	0.410413	0.828524
GO_mf	CYCLIN_BINDING	34	0.34285	0.014757	0.16721	0.020168	0.46231	0.410413	0.880153
Curated_gene_sets	WANG_METASTASIS_OF_BREAST_CANCER_ESR1_UP	22	0.36334	0.012584	0.17726	0.020201	0.048037	0.410593	0.631645
GO_bp	CATECHOLAMINE_UPTAKE	18	0.44602	0.013975	0.21784	0.020315		0.412416
GO_bp	NEGATIVE_REGULATION_OF_AMINE_TRANSPORT	27	0.38889	0.01492	0.19008	0.020386	0.0087539	0.413364	0.437736
GO_mf	CALCIUM_DEPENDENT_PROTEIN_SERINE_THREONINE_PHOSPHATASE_ACTIVITY	7	0.71331	0.013942	0.34874	0.020415		0.413371
GO_bp	AUTOPHAGOSOME_LYSOSOME_FUSION	9	0.61262	0.013576	0.29957	0.020435		0.413371
GO_bp	NEGATIVE_REGULATION_OF_NUCLEOBASE_CONTAINING_COMPOUND_METABOLIC_PROCESS	1413	0.053393	0.014246	0.02613	0.020515		0.413867
Curated_gene_sets	PID_AR_NONGENOMIC_PATHWAY	30	0.31553	0.012759	0.15443	0.020526	0.090082	0.413867	0.721155
Curated_gene_sets	REACTOME_SYNTHESIS_OF_PI	5	0.95924	0.015846	0.46973	0.020579		0.413867
Curated_gene_sets	REACTOME_CHROMATIN_MODIFYING_ENZYMES	244	0.1219	0.013975	0.059711	0.020608		0.413867
GO_cc	SEPTIN_CYTOSKELETON	15	0.44874	0.012836	0.21982	0.020612		0.413867
GO_bp	CLATHRIN_COATED_VESICLE_CARGO_LOADING	7	0.75646	0.014785	0.37057	0.020616		0.413867
GO_bp	NAD_BIOSYNTHESIS_VIA_NICOTINAMIDE_RIBOSIDE_SALVAGE_PATHWAY	10	0.60013	0.014018	0.29403	0.02063		0.413867
Curated_gene_sets	WP_MELANOMA	66	0.23937	0.014342	0.11733	0.020677		0.414092
Curated_gene_sets	KEGG_PROGESTERONE_MEDIATED_OOCYTE_MATURATION	80	0.21367	0.01409	0.10475	0.02069	0.10461	0.414092	0.73632
GO_bp	REGULATION_OF_CELL_SIZE	173	0.14556	0.014079	0.071407	0.020758	0.033437	0.41449	0.603623
GO_bp	PROTEIN_POLY_ADP_RIBOSYLATION	10	0.53577	0.012515	0.26292	0.020794		0.41449
Curated_gene_sets	SIG_IL4RECEPTOR_IN_B_LYPHOCYTES	27	0.37318	0.014317	0.18314	0.020801	0.33221	0.41449	0.851341
Curated_gene_sets	REACTOME_PHOSPHOLIPID_METABOLISM	200	0.13719	0.014257	0.067342	0.020823	0.01376	0.41449	0.497738
GO_bp	REGULATION_OF_DNA_STRAND_ELONGATION	17	0.38182	0.011627	0.18756	0.020896		0.41449
GO_bp	REGULATION_OF_MITOCHONDRIAL_ELECTRON_TRANSPORT_NADH_TO_UBIQUINONE	5	0.66854	0.011044	0.32841	0.020897		0.41449
GO_bp	REGULATION_OF_ENDOCYTOSIS	200	0.13505	0.014035	0.066343	0.020897	0.0051105	0.41449	0.363164
Curated_gene_sets	REACTOME_PI3K_AKT_ACTIVATION	9	0.72099	0.015978	0.3542	0.020905	0.011315	0.41449	0.468361
GO_mf	1_PHOSPHATIDYLINOSITOL_3_KINASE_REGULATOR_ACTIVITY	15	0.55188	0.015786	0.2715	0.021049		0.416859
GO_bp	RETINAL_ROD_CELL_DEVELOPMENT	9	0.64711	0.014341	0.31855	0.021113		0.417594
Curated_gene_sets	REACTOME_FCGR_ACTIVATION	12	0.54276	0.013888	0.26728	0.021151		0.417594
GO_bp	TISSUE_REGENERATION	68	0.24278	0.014765	0.11956	0.02116	0.13516	0.417594	0.756255
Curated_gene_sets	WP_INTRAFLAGELLAR_TRANSPORT_PROTEINS_BINDING_TO_DYNEIN	26	0.35058	0.013199	0.17273	0.021201		0.417594
Curated_gene_sets	MIZUSHIMA_AUTOPHAGOSOME_FORMATION	12	0.54843	0.014033	0.27022	0.021209	0.43847	0.417594	0.874068
GO_bp	REGULATION_OF_GENERATION_OF_PRECURSOR_METABOLITES_AND_ENERGY	124	0.16326	0.013388	0.080492	0.021271	0.06607	0.417984	0.677381
GO_bp	RIBOSOMAL_LARGE_SUBUNIT_EXPORT_FROM_NUCLEUS	7	0.71418	0.013959	0.35213	0.021278		0.417984
Curated_gene_sets	BHATTACHARYA_EMBRYONIC_STEM_CELL	80	0.20709	0.013656	0.10219	0.021362	0.13214	0.419149	0.753759
GO_bp	CELL_JUNCTION_ORGANIZATION	661	0.078779	0.014693	0.038884	0.02139	0.81019	0.419214	0.942906
Curated_gene_sets	REACTOME_NICOTINAMIDE_SALVAGING	19	0.4191	0.013491	0.20691	0.021416		0.41924
GO_bp	POSITIVE_REGULATION_OF_CELL_GROWTH	153	0.14952	0.013608	0.073837	0.021441	0.06461	0.419247	0.677371
GO_bp	PEPTIDYL_THREONINE_MODIFICATION	113	0.18386	0.014396	0.09082	0.021469	0.011914	0.419259	0.475266
Curated_gene_sets	HOSHIDA_LIVER_CANCER_SURVIVAL_UP	73	0.22607	0.014243	0.11171	0.021506	0.17967	0.419259	0.792218
GO_bp	MESODERMAL_CELL_DIFFERENTIATION	31	0.36033	0.014811	0.17812	0.021547	0.0916	0.419259	0.721768
GO_bp	REGULATION_OF_PROTEIN_STABILITY	302	0.10486	0.013353	0.051835	0.021549	0.03236	0.419259	0.600464
GO_bp	INTEGRIN_ACTIVATION	26	0.36763	0.013841	0.18176	0.021565		0.419259
GO_bp	REGULATION_OF_CELLULAR_COMPONENT_SIZE	345	0.10241	0.013922	0.050656	0.021609	0.15218	0.419634	0.771729
GO_bp	NEGATIVE_REGULATION_OF_SIGNAL_TRANSDUCTION_BY_P53_CLASS_MEDIATOR	31	0.35733	0.014688	0.17679	0.021638	0.32363	0.419685	0.848049
GO_mf	KINASE_ACTIVATOR_ACTIVITY	114	0.18374	0.01445	0.090926	0.021661	0.18685	0.419685	0.796121
GO_bp	CELL_GROWTH	465	0.089187	0.014029	0.044189	0.021788	0.15789	0.42163	0.776388
Curated_gene_sets	REACTOME_REGULATION_OF_FZD_BY_UBIQUITINATION	21	0.44109	0.014927	0.2186	0.021811		0.42163
GO_bp	NEGATIVE_REGULATION_OF_DNA_DAMAGE_CHECKPOINT	5	0.86637	0.014312	0.42957	0.021863		0.422155
GO_bp	DENDRITIC_CELL_CYTOKINE_PRODUCTION	18	0.4744	0.014864	0.23537	0.02193		0.422227
Curated_gene_sets	BILANGES_SERUM_SENSITIVE_GENES	74	0.20682	0.013119	0.10262	0.021938	0.14597	0.422227	0.76593
Curated_gene_sets	RAHMAN_TP53_TARGETS_PHOSPHORYLATED	20	0.39102	0.012914	0.19404	0.021952	0.45215	0.422227	0.878433
GO_bp	NEGATIVE_REGULATION_OF_VASCULAR_PERMEABILITY	17	0.49603	0.015105	0.24619	0.021967		0.422227
Curated_gene_sets	KEGG_SPLICEOSOME	123	0.15202	0.012416	0.075469	0.021991	0.65706	0.422227	0.91252
Curated_gene_sets	KEGG_AXON_GUIDANCE	123	0.17792	0.014531	0.08843	0.022116	0.45672	0.423557	0.878866
GO_mf	NUCLEOTIDE_RECEPTOR_ACTIVITY	17	0.51928	0.015812	0.25823	0.022177		0.423557
GO_cc	PHAGOCYTIC_VESICLE_MEMBRANE	67	0.2223	0.01342	0.11055	0.022179	0.11691	0.423557	0.746897
GO_bp	CALCIUM_ION_TRANSPORT	411	0.097203	0.014396	0.04834	0.022179	0.3031	0.423557	0.842738
GO_bp	ION_TRANSPORT	1474	0.05294	0.014401	0.026333	0.022202	0.29363	0.423557	0.840757
GO_bp	REGULATION_OF_METAPHASE_PLATE_CONGRESSION	13	0.46805	0.012465	0.23284	0.022216		0.423557
Curated_gene_sets	WP_GENES_RELATED_TO_PRIMARY_CILIUM_DEVELOPMENT_BASED_ON_CRISPR	102	0.17194	0.012795	0.085564	0.02225		0.423557
GO_bp	CELLULAR_HOMEOSTASIS	719	0.07188	0.013959	0.035782	0.022285	0.6155	0.423557	0.904063
Curated_gene_sets	MALONEY_RESPONSE_TO_17AAG_DN	74	0.20962	0.013297	0.10437	0.022303	0.097654	0.423557	0.725462
GO_bp	PHOSPHOLIPID_BIOSYNTHETIC_PROCESS	244	0.11815	0.013546	0.058839	0.022326	0.42364	0.423557	0.865315
GO_bp	PROTEIN_LOCALIZATION_TO_CENP_A_CONTAINING_CHROMATIN	15	0.52418	0.014994	0.26127	0.022423		0.423557
GO_cc	ER_MEMBRANE_INSERTION_COMPLEX	4	0.73574	0.010871	0.3668	0.022444		0.423557
GO_bp	NETRIN_ACTIVATED_SIGNALING_PATHWAY	10	0.66713	0.015583	0.3326	0.022445		0.423557
Curated_gene_sets	LAIHO_COLORECTAL_CANCER_SERRATED_DN	69	0.20652	0.012651	0.10297	0.022451	0.18952	0.423557	0.797857
GO_cc	POLYMERIC_CYTOSKELETAL_FIBER	738	0.073175	0.014389	0.036492	0.022477		0.423557
GO_bp	REGULATION_OF_CELLULAR_RESPONSE_TO_HEAT	17	0.47649	0.014509	0.23763	0.02248	0.6957	0.423557	0.919463
Curated_gene_sets	REACTOME_TRP_CHANNELS	27	0.38608	0.014812	0.19255	0.022484		0.423557
GO_mf	DEUBIQUITINASE_ACTIVITY	89	0.18984	0.0132	0.094742	0.022558		0.424311
Curated_gene_sets	BLALOCK_ALZHEIMERS_DISEASE_DN	1167	0.056727	0.013855	0.028315	0.022574	0.069036	0.424311	0.683009
GO_bp	NEGATIVE_REGULATION_OF_WNT_SIGNALING_PATHWAY	162	0.15518	0.014529	0.077514	0.022652	0.18891	0.425307	0.797686
GO_mf	CARBON_NITROGEN_LYASE_ACTIVITY	13	0.55343	0.014738	0.27686	0.022815		0.427895
Curated_gene_sets	OUELLET_OVARIAN_CANCER_INVASIVE_VS_LMP_UP	112	0.17527	0.013664	0.087746	0.022893	0.036241	0.428884	0.611749
GO_mf	HYDROLASE_ACTIVITY_ACTING_ON_ESTER_BONDS	732	0.069656	0.013644	0.034907	0.023003	0.20045	0.43047	0.801502
GO_bp	VESICLE_CYTOSKELETAL_TRAFFICKING	68	0.23295	0.014167	0.11683	0.023088	0.023168	0.431149	0.550003
Curated_gene_sets	WP_PARKINUBIQUITIN_PROTEASOMAL_SYSTEM_PATHWAY	67	0.21287	0.012851	0.10676	0.02309		0.431149
Curated_gene_sets	HOLLEMAN_VINCRISTINE_RESISTANCE_B_ALL_UP	38	0.29061	0.013223	0.1458	0.023127	0.46743	0.431366	0.881202
GO_bp	NEGATIVE_REGULATION_OF_ESTABLISHMENT_OF_PROTEIN_LOCALIZATION_TO_MITOCHONDRION	8	0.72235	0.015093	0.36261	0.023189		0.432048
Curated_gene_sets	XU_RESPONSE_TO_TRETINOIN_DN	12	0.63843	0.016335	0.32064	0.023244	0.24199	0.432598	0.822192
GO_bp	CERAMIDE_1_PHOSPHATE_TRANSPORT	7	0.58565	0.011447	0.29463	0.02343		0.434097
GO_mf	CERAMIDE_1_PHOSPHATE_TRANSFER_ACTIVITY	7	0.58565	0.011447	0.29463	0.02343		0.434097
GO_bp	CATECHOLAMINE_UPTAKE_INVOLVED_IN_SYNAPTIC_TRANSMISSION	12	0.50197	0.012844	0.25263	0.023469		0.434097
Curated_gene_sets	REACTOME_CELL_CYCLE_MITOTIC	530	0.079359	0.013303	0.039943	0.02348	0.24815	0.434097	0.827288
GO_bp	POSITIVE_REGULATION_OF_PROTEIN_LOCALIZATION	432	0.09092	0.013797	0.045762	0.023481		0.434097
Curated_gene_sets	GRAESSMANN_RESPONSE_TO_MC_AND_SERUM_DEPRIVATION_DN	81	0.20872	0.013849	0.1051	0.023527	0.11574	0.434097	0.746897
GO_cc	SPINDLE_POLE_CENTROSOME	13	0.44863	0.011948	0.22595	0.023552		0.434097
Curated_gene_sets	BIOCARTA_HER2_PATHWAY	23	0.40708	0.014416	0.20505	0.023566	0.24204	0.434097	0.822192
GO_bp	POSITIVE_REGULATION_OF_PROTEIN_LOCALIZATION_TO_CENTROSOME	7	0.83791	0.016377	0.42211	0.023578		0.434097
GO_bp	PROTEIN_LOCALIZATION_TO_CYTOSKELETON	56	0.24007	0.013254	0.12094	0.02358	0.02702	0.434097	0.567035
Curated_gene_sets	HALMOS_CEBPA_TARGETS_DN	44	0.30201	0.014784	0.15219	0.023613	0.71194	0.434234	0.921146
GO_bp	PRESYNAPTIC_DENSE_CORE_VESICLE_EXOCYTOSIS	5	0.88944	0.014693	0.44838	0.023654		0.434305
Curated_gene_sets	NIKOLSKY_BREAST_CANCER_1Q21_AMPLICON	36	0.54765	0.024255	0.27612	0.023668	0.090213	0.434305	0.721155
GO_bp	REGULATION_OF_METAL_ION_TRANSPORT	385	0.099933	0.014335	0.050411	0.023726	0.058913	0.434651	0.669831
GO_bp	LOCOMOTOR_RHYTHM	15	0.50455	0.014433	0.25454	0.023738		0.434651
Curated_gene_sets	WP_OVERVIEW_OF_NANOPARTICLE_EFFECTS	19	0.45723	0.014718	0.23084	0.023821		0.435701
Curated_gene_sets	GINESTIER_BREAST_CANCER_ZNF217_AMPLIFIED_UP	66	0.21394	0.012819	0.10809	0.023899	0.17795	0.435994	0.789193
GO_bp	LUNG_SACCULE_DEVELOPMENT	9	0.52529	0.011641	0.26541	0.023904		0.435994
GO_bp	SEPTUM_PRIMUM_DEVELOPMENT	5	0.95416	0.015762	0.48213	0.023914		0.435994
GO_bp	PROTEIN_DESTABILIZATION	47	0.27692	0.014009	0.13996	0.023943	0.081211	0.436055	0.711916
GO_cc	NEURON_PROJECTION_CYTOPLASM	83	0.20385	0.013691	0.10309	0.024001		0.436158
GO_bp	REGULATION_OF_MRNA_3_END_PROCESSING	22	0.35608	0.012333	0.18007	0.024004	0.52691	0.436158	0.892148
Curated_gene_sets	LEIN_LOCALIZED_TO_PROXIMAL_DENDRITES	34	0.30861	0.013284	0.15615	0.024061	0.34113	0.436158	0.852009
GO_bp	CELLULAR_RESPONSE_TO_DNA_DAMAGE_STIMULUS	829	0.062392	0.012969	0.031572	0.024074	0.57968	0.436158	0.897351
GO_cc	CONE_PHOTORECEPTOR_OUTER_SEGMENT	8	0.66512	0.013897	0.33657	0.024077		0.436158
Curated_gene_sets	BIDUS_METASTASIS_UP	197	0.12666	0.013065	0.064122	0.024125	0.033548	0.436562	0.604215
Curated_gene_sets	PID_NFAT_3PATHWAY	53	0.26434	0.014198	0.1339	0.024195	0.32253	0.436597	0.848049
GO_bp	GLYCOLIPID_CATABOLIC_PROCESS	16	0.45976	0.013582	0.23291	0.024202	0.00025784	0.436597	0.0946984
GO_bp	REGULATION_OF_SYNAPTIC_VESICLE_RECYCLING	19	0.41048	0.013214	0.20795	0.024204		0.436597
GO_bp	MICROTUBULE_BASED_PROTEIN_TRANSPORT	12	0.52703	0.013485	0.26715	0.024268		0.437287
Curated_gene_sets	WP_ENDOMETRIAL_CANCER	61	0.25136	0.014481	0.12748	0.024328		0.437575
Curated_gene_sets	JECHLINGER_EPITHELIAL_TO_MESENCHYMAL_TRANSITION_DN	60	0.25313	0.014464	0.12842	0.024365	0.35969	0.437575	0.852009
GO_bp	REGULATION_OF_IRE1_MEDIATED_UNFOLDED_PROTEIN_RESPONSE	14	0.50041	0.013829	0.2539	0.024379	0.70815	0.437575	0.920589
GO_bp	NITROGEN_UTILIZATION	6	0.75811	0.013719	0.38469	0.024387		0.437575
Curated_gene_sets	SCHWAB_TARGETS_OF_BMYB_POLYMORPHIC_VARIANTS_UP	12	0.5171	0.013231	0.26262	0.024484	0.090412	0.438852	0.721155
GO_bp	REGULATION_OF_PROTEIN_LOCALIZATION_TO_CENTROSOME	10	0.67489	0.015765	0.34299	0.024561		0.439523
GO_bp	REGULATION_OF_CHROMATIN_BINDING	23	0.37192	0.013171	0.18905	0.024585	0.16111	0.439523	0.780028
Curated_gene_sets	OHM_EMBRYONIC_CARCINOMA_DN	8	0.75331	0.01574	0.38297	0.024599	0.48837	0.439523	0.884962
GO_bp	POSITIVE_REGULATION_OF_CELL_CYCLE_PROCESS	240	0.1154	0.013123	0.058721	0.024698	0.55036	0.440669	0.895639
GO_bp	AMYLOID_PRECURSOR_PROTEIN_CATABOLIC_PROCESS	55	0.24385	0.013342	0.1241	0.024715		0.440669
GO_bp	POSITIVE_REGULATION_OF_DOPAMINERGIC_NEURON_DIFFERENTIATION	5	0.96472	0.015937	0.49117	0.024765		0.441097
GO_bp	AXONAL_TRANSPORT	61	0.2337	0.013464	0.11907	0.024852		0.441562
GO_bp	RESPONSE_TO_MUSCLE_STRETCH	25	0.40586	0.014984	0.20684	0.024877	0.17858	0.441562	0.790218
GO_bp	NEGATIVE_REGULATION_OF_LYASE_ACTIVITY	26	0.36173	0.013619	0.18436	0.024883	0.30573	0.441562	0.843091
Curated_gene_sets	REACTOME_SMAC_XIAP_REGULATED_APOPTOTIC_RESPONSE	7	0.68868	0.01346	0.35103	0.024897		0.441562
GO_mf	PHOSPHATIDYLINOSITOL_3_KINASE_REGULATOR_ACTIVITY	18	0.45739	0.014331	0.23319	0.024922		0.441562
Curated_gene_sets	WP_NANOPARTICLEMEDIATED_ACTIVATION_OF_RECEPTOR_SIGNALING	28	0.36642	0.014315	0.18685	0.024947		0.441562
GO_bp	METAL_ION_TRANSPORT	847	0.067431	0.014161	0.034405	0.025011	0.10813	0.441634	0.740384
Curated_gene_sets	PID_TXA2PATHWAY	55	0.25462	0.013931	0.12994	0.025031	0.37117	0.441634	0.854199
GO_bp	CERAMIDE_METABOLIC_PROCESS	106	0.186	0.014108	0.094932	0.025048	0.12929	0.441634	0.751416
GO_mf	SYNDECAN_BINDING	5	0.92386	0.015262	0.47161	0.025066		0.441634
GO_bp	POSITIVE_REGULATION_OF_AUTOPHAGOSOME_MATURATION	7	0.66292	0.012957	0.33858	0.025126		0.441634
Curated_gene_sets	PID_HEDGEHOG_GLI_PATHWAY	47	0.26479	0.013396	0.13524	0.025126	0.26087	0.441634	0.828916
Curated_gene_sets	NADLER_OBESITY_UP	58	0.24375	0.013694	0.1245	0.025133	0.1366	0.441634	0.756336
GO_bp	POSITIVE_REGULATION_OF_RESPONSE_TO_DNA_DAMAGE_STIMULUS	160	0.13925	0.012957	0.071157	0.025186	0.22464	0.442108	0.816601
Curated_gene_sets	REACTOME_PLATELET_ADHESION_TO_EXPOSED_COLLAGEN	15	0.55271	0.01581	0.28278	0.025328	0.093185	0.443432	0.723523
Curated_gene_sets	KYNG_ENVIRONMENTAL_STRESS_RESPONSE_DN	16	0.43681	0.012904	0.22358	0.025378	0.25006	0.443432	0.827288
GO_bp	NEGATIVE_REGULATION_OF_DNA_REPAIR	31	0.30841	0.012677	0.15788	0.025393	0.18847	0.443432	0.797493
Curated_gene_sets	PID_AR_PATHWAY	59	0.22871	0.012959	0.11709	0.025405	0.056445	0.443432	0.660655
GO_bp	DIOL_BIOSYNTHETIC_PROCESS	22	0.40128	0.013899	0.20545	0.025407		0.443432
GO_bp	OLFACTORY_NERVE_DEVELOPMENT	6	0.83087	0.015035	0.42543	0.025418		0.443432
Curated_gene_sets	PID_BETA_CATENIN_DEG_PATHWAY	18	0.40166	0.012585	0.20579	0.025487	0.041913	0.44367	0.631036
GO_bp	REGULATION_OF_VOLTAGE_GATED_SODIUM_CHANNEL_ACTIVITY	6	0.82364	0.014904	0.42204	0.025502		0.44367
GO_bp	SPHINGOSINE_BIOSYNTHETIC_PROCESS	15	0.48755	0.013946	0.24984	0.02551		0.44367
GO_mf	AP_2_ADAPTOR_COMPLEX_BINDING	11	0.59648	0.014613	0.30579	0.025561		0.444103
GO_bp	DETOXIFICATION_OF_NITROGEN_COMPOUND	5	0.94541	0.015618	0.48479	0.025588		0.444118
Curated_gene_sets	REACTOME_CELLULAR_RESPONSES_TO_STIMULI	770	0.065308	0.013106	0.033531	0.025734		0.44553
GO_bp	ACTIN_FILAMENT_SEVERING	15	0.42347	0.012113	0.21743	0.025736		0.44553
Curated_gene_sets	GRAESSMANN_APOPTOSIS_BY_DOXORUBICIN_DN	1687	0.04625	0.013374	0.023749	0.025748	0.080808	0.44553	0.711596
Curated_gene_sets	KEGG_VIBRIO_CHOLERAE_INFECTION	52	0.25068	0.013338	0.12876	0.02578	0.18223	0.445629	0.79378
Curated_gene_sets	WP_HISTONE_MODIFICATIONS	59	0.22409	0.012698	0.11516	0.025836		0.446144
GO_bp	MAST_CELL_CHEMOTAXIS	11	0.59949	0.014687	0.30832	0.025935		0.447398
GO_bp	NEUROBLAST_PROLIFERATION	65	0.23516	0.013984	0.12104	0.026029	0.11596	0.447473	0.746897
GO_mf	G_PROTEIN_COUPLED_ADENOSINE_RECEPTOR_ACTIVITY	5	0.82613	0.013647	0.42523	0.02603		0.447473
GO_bp	CELLULAR_RESPONSE_TO_INORGANIC_SUBSTANCE	220	0.12495	0.013612	0.064332	0.026057	0.018673	0.447473	0.530613
Curated_gene_sets	HO_LIVER_CANCER_VASCULAR_INVASION	12	0.5147	0.01317	0.265	0.026059	0.26027	0.447473	0.828524
GO_cc	SUPRAMOLECULAR_COMPLEX	1314	0.053077	0.013697	0.02733	0.026071		0.447473
Curated_gene_sets	WORSCHECH_TUMOR_REJECTION_UP	59	0.2486	0.014086	0.12807	0.026125	0.85831	0.447948	0.954464
Curated_gene_sets	HENDRICKS_SMARCA4_TARGETS_UP	52	0.27945	0.014868	0.14405	0.026202	0.0254	0.448052	0.560295
Curated_gene_sets	SCIAN_CELL_CYCLE_TARGETS_OF_TP53_AND_TP73_UP	9	0.61816	0.013699	0.31877	0.026246	0.13806	0.448052	0.757191
Curated_gene_sets	SASSON_RESPONSE_TO_GONADOTROPHINS_DN	86	0.20345	0.013907	0.10491	0.026248	0.069064	0.448052	0.683009
GO_bp	POSITIVE_REGULATION_OF_PINOCYTOSIS	7	0.61891	0.012097	0.31929	0.026295		0.448052
Curated_gene_sets	WU_APOPTOSIS_BY_CDKN1A_VIA_TP53	51	0.25165	0.01326	0.12988	0.026352	0.3859	0.448052	0.8596
Curated_gene_sets	MENSE_HYPOXIA_UP	96	0.19262	0.013908	0.099419	0.026353	0.077467	0.448052	0.701355
GO_bp	CDP_CHOLINE_PATHWAY	6	0.62456	0.011302	0.32238	0.02636		0.448052
GO_bp	SUPRAMOLECULAR_FIBER_ORGANIZATION	773	0.068372	0.013746	0.035309	0.026416		0.448052
Curated_gene_sets	BIOCARTA_HES_PATHWAY	12	0.51702	0.013229	0.26701	0.026421		0.448052
GO_mf	PEROXISOME_PROLIFERATOR_ACTIVATED_RECEPTOR_BINDING	9	0.59919	0.013279	0.30951	0.026447	0.0084139	0.448052	0.428418
GO_bp	POSITIVE_REGULATION_OF_ION_TRANSMEMBRANE_TRANSPORT	172	0.14902	0.014373	0.077	0.026481		0.448052
Curated_gene_sets	RODRIGUES_NTN1_TARGETS_UP	14	0.56623	0.015648	0.29265	0.026514	0.022129	0.448052	0.549076
GO_bp	LACTATION	39	0.27416	0.012637	0.14174	0.02655	0.068876	0.448052	0.683009
GO_cc	PROTON_TRANSPORTING_ATP_SYNTHASE_COMPLEX_CATALYTIC_CORE_F_1	6	0.71169	0.012879	0.36801	0.026571		0.448052
GO_bp	THROMBIN_ACTIVATED_RECEPTOR_SIGNALING_PATHWAY	12	0.59565	0.015241	0.30804	0.026584		0.448052
Curated_gene_sets	BILANGES_RAPAMYCIN_SENSITIVE_VIA_TSC1_AND_TSC2	62	0.225	0.013068	0.11645	0.026679	0.028501	0.448052	0.580256
Curated_gene_sets	REACTOME_GLYCOSPHINGOLIPID_METABOLISM	39	0.27542	0.012695	0.14263	0.026745	0.0029499	0.448052	0.293639
GO_bp	NEGATIVE_REGULATION_OF_INCLUSION_BODY_ASSEMBLY	11	0.53216	0.013037	0.2757	0.0268		0.448052
Curated_gene_sets	REACTOME_ACTIVATED_NTRK2_SIGNALS_THROUGH_FYN	7	0.71946	0.014062	0.37283	0.026827		0.448052
Curated_gene_sets	COULOUARN_TEMPORAL_TGFB1_SIGNATURE_DN	133	0.15736	0.013361	0.08158	0.026876	0.0095778	0.448052	0.445386
Curated_gene_sets	CHARAFE_BREAST_CANCER_LUMINAL_VS_BASAL_UP	367	0.096273	0.01349	0.049919	0.0269	0.023505	0.448052	0.551436
GO_bp	STARTLE_RESPONSE	24	0.36651	0.013258	0.19006	0.02691	0.18798	0.448052	0.797428
GO_cc	CILIARY_TRANSITION_ZONE	71	0.2048	0.012726	0.10621	0.026917	0.15338	0.448052	0.774023
Curated_gene_sets	REACTOME_EPIGENETIC_REGULATION_OF_GENE_EXPRESSION	132	0.16517	0.013971	0.085676	0.026947		0.448052
GO_cc	CONDENSED_CHROMOSOME_CENTROMERIC_REGION	166	0.13556	0.012846	0.070327	0.026964	0.30041	0.448052	0.840786
GO_bp	STRIATED_MUSCLE_ADAPTATION	45	0.27757	0.013741	0.14402	0.026977	0.025331	0.448052	0.560295
Curated_gene_sets	PID_TCPTP_PATHWAY	42	0.31693	0.015159	0.16444	0.026979	0.042659	0.448052	0.631036
Curated_gene_sets	REACTOME_ROLE_OF_PHOSPHOLIPIDS_IN_PHAGOCYTOSIS	25	0.373	0.013771	0.19354	0.02698		0.448052
GO_bp	PATHWAY_RESTRICTED_SMAD_PROTEIN_PHOSPHORYLATION	64	0.24107	0.014225	0.12511	0.027005	0.47699	0.448052	0.882879
GO_bp	MICROTUBULE_POLYMERIZATION	83	0.19693	0.013226	0.1022	0.027006	0.56187	0.448052	0.896954
GO_bp	NEURON_APOPTOTIC_PROCESS	237	0.12176	0.01376	0.063193	0.027013	0.52697	0.448052	0.892148
GO_bp	REGULATION_OF_ANAPHASE_PROMOTING_COMPLEX_DEPENDENT_CATABOLIC_PROCESS	5	0.74759	0.01235	0.38803	0.027021		0.448052
GO_bp	POSITIVE_REGULATION_OF_DENDRITIC_CELL_CYTOKINE_PRODUCTION	12	0.56894	0.014558	0.29536	0.027041		0.448052
GO_bp	ORGANELLE_MEMBRANE_FUSION	117	0.16062	0.012796	0.083386	0.027045	0.042936	0.448052	0.631036
GO_bp	POSITIVE_REGULATION_OF_CD4_POSITIVE_ALPHA_BETA_T_CELL_DIFFERENTIATION	31	0.37348	0.015352	0.1939	0.027054		0.448052
GO_bp	POSITIVE_REGULATION_OF_NEUROGENESIS	216	0.1256	0.013558	0.065225	0.027084		0.448112
GO_bp	NEGATIVE_REGULATION_OF_MRNA_PROCESSING	23	0.34523	0.012226	0.17939	0.027152		0.4488
GO_bp	BMP_SIGNALING_PATHWAY_INVOLVED_IN_HEART_DEVELOPMENT	7	0.81764	0.015981	0.42511	0.027226		0.449538
GO_mf	DNA_METHYLTRANSFERASE_ACTIVITY	6	0.78459	0.014198	0.40806	0.027265		0.449538
GO_bp	MUSCLE_STRUCTURE_DEVELOPMENT	644	0.074432	0.013709	0.038715	0.027276	0.0089217	0.449538	0.442335
GO_bp	PROTEIN_LOCALIZATION_TO_NON_MOTILE_CILIUM	12	0.47597	0.012179	0.24763	0.027306		0.449596
GO_bp	REGULATION_OF_ESTABLISHMENT_OF_PROTEIN_LOCALIZATION_TO_MITOCHONDRION	49	0.25858	0.013356	0.13457	0.027338	0.35695	0.449631	0.852009
GO_bp	MICROTUBULE_SEVERING	8	0.57822	0.012081	0.30097	0.027361		0.449631
GO_bp	VESICLE_MEDIATED_TRANSPORT	1478	0.04843	0.01319	0.025218	0.027411	0.0079286	0.450017	0.426503
Curated_gene_sets	BOUDOUKHA_BOUND_BY_IGF2BP2	101	0.17204	0.01274	0.089763	0.027653	0.58656	0.453552	0.898535
GO_cc	IKAPPAB_KINASE_COMPLEX	6	0.77037	0.01394	0.40221	0.027733	0.42069	0.45425	0.865059
Curated_gene_sets	LIAN_LIPA_TARGETS_3M	60	0.25063	0.014321	0.13087	0.027749	0.068185	0.45425	0.683009
GO_mf	UNFOLDED_PROTEIN_BINDING	112	0.15485	0.012071	0.080877	0.02778	0.13063	0.454319	0.752878
GO_bp	NEGATIVE_REGULATION_OF_VIRAL_GENOME_REPLICATION	56	0.2625	0.014492	0.13716	0.027831	0.46871	0.454716	0.881552
GO_bp	NEGATIVE_REGULATION_OF_PHOSPHORYLATION	355	0.095893	0.01322	0.050143	0.027922	0.11675	0.454938	0.746897
Curated_gene_sets	BANDRES_RESPONSE_TO_CARMUSTIN_MGMT_24HR_DN	32	0.30155	0.012593	0.15769	0.027925	0.41525	0.454938	0.864278
GO_bp	CELL_SUBSTRATE_JUNCTION_ORGANIZATION	99	0.19266	0.014126	0.10079	0.02797		0.454938
GO_bp	ARGININE_METABOLIC_PROCESS	18	0.44282	0.013875	0.23167	0.027983	0.68886	0.454938	0.918016
Curated_gene_sets	WU_ALZHEIMER_DISEASE_DN	17	0.45574	0.013878	0.23845	0.027992	0.22794	0.454938	0.819369
GO_bp	REGULATION_OF_ION_TRANSMEMBRANE_TRANSPORT	474	0.088665	0.014077	0.0464	0.028016		0.454938
GO_mf	TOXIN_TRANSMEMBRANE_TRANSPORTER_ACTIVITY	9	0.6596	0.014617	0.34522	0.028032		0.454938
GO_cc	TRANSCRIPTION_EXPORT_COMPLEX	9	0.50578	0.011208	0.26478	0.028066	0.86669	0.455055	0.958247
GO_bp	CELLULAR_SENESCENCE	95	0.18591	0.013354	0.097396	0.028154	0.32686	0.455196	0.849533
Curated_gene_sets	HU_GENOTOXIC_DAMAGE_4HR	35	0.27682	0.012089	0.14504	0.028168	0.0047315	0.455196	0.356951
GO_bp	CALCIUM_ION_TRANSMEMBRANE_TRANSPORT	321	0.10578	0.013879	0.055449	0.028229	0.40125	0.455196	0.861829
GO_bp	NUCLEOSOME_ORGANIZATION	125	0.16561	0.013634	0.086817	0.02823		0.455196
GO_bp	REGULATION_OF_MACROPHAGE_PROLIFERATION	7	0.76612	0.014974	0.4017	0.028257		0.455196
Curated_gene_sets	REACTOME_ORGANELLE_BIOGENESIS_AND_MAINTENANCE	281	0.10072	0.012379	0.052817	0.028272		0.455196
GO_bp	MONOACYLGLYCEROL_CATABOLIC_PROCESS	7	0.62424	0.012201	0.32737	0.028278		0.455196
Curated_gene_sets	HE_PTEN_TARGETS_DN	7	0.77006	0.015051	0.40387	0.028289	0.12023	0.455196	0.747827
GO_bp	CALCIUM_ION_IMPORT_ACROSS_PLASMA_MEMBRANE	36	0.31177	0.013808	0.16355	0.028317		0.455215
GO_bp	GLYCOSIDE_TRANSPORT	5	0.82827	0.013683	0.43467	0.028366		0.455273
Curated_gene_sets	BIOCARTA_HIF_PATHWAY	15	0.43353	0.012401	0.22754	0.02838	0.25996	0.455273	0.828524
GO_bp	CELL_CYCLE_G1_S_PHASE_TRANSITION	241	0.11431	0.013025	0.060007	0.028401	0.10017	0.455273	0.728802
GO_bp	CIRCADIAN_REGULATION_OF_GENE_EXPRESSION	67	0.22651	0.013674	0.11897	0.028466	0.014299	0.455615	0.503831
GO_bp	REGULATION_OF_DEACETYLASE_ACTIVITY	11	0.51044	0.012505	0.26819	0.028512		0.455615
GO_bp	CELL_ADHESION_INVOLVED_IN_HEART_MORPHOGENESIS	6	0.82385	0.014908	0.43307	0.028571		0.455615
GO_mf	TRANSMEMBRANE_RECEPTOR_PROTEIN_SERINE_THREONINE_KINASE_ACTIVITY	19	0.44082	0.01419	0.23179	0.028607	0.026978	0.455615	0.567035
GO_cc	ANCHORING_JUNCTION	1271	0.053058	0.013483	0.027899	0.028607	0.13936	0.455615	0.759946
Curated_gene_sets	FINETTI_BREAST_CANCERS_KINOME_BLUE	20	0.3823	0.012626	0.20102	0.028607	0.039233	0.455615	0.627014
GO_bp	REGULATION_OF_ACTIN_FILAMENT_BASED_PROCESS	382	0.094627	0.013522	0.049758	0.02861	0.36842	0.455615	0.854199
GO_bp	POSITIVE_REGULATION_OF_MOLECULAR_FUNCTION	1489	0.049032	0.013399	0.025799	0.028689	0.12755	0.456082	0.751038
GO_bp	REGULATION_OF_RECEPTOR_CLUSTERING	13	0.48878	0.013017	0.25719	0.028693		0.456082
GO_bp	MEMBRANE_LIPID_CATABOLIC_PROCESS	37	0.29881	0.013416	0.15732	0.028765	0.0042892	0.456799	0.347755
Curated_gene_sets	WP_ANDROGEN_RECEPTOR_SIGNALING_PATHWAY	87	0.18591	0.012782	0.097942	0.028844		0.45747
GO_cc	THO_COMPLEX	5	0.77219	0.012756	0.40686	0.028862		0.45747
GO_mf	CAMP_DEPENDENT_PROTEIN_KINASE_ACTIVITY	6	0.71247	0.012893	0.37548	0.028888		0.45747
GO_bp	ATRIOVENTRICULAR_VALVE_FORMATION	8	0.69635	0.01455	0.36712	0.028937		0.457819
GO_cc	ORGANELLE_INNER_MEMBRANE	515	0.074748	0.012356	0.039422	0.028983	0.28247	0.457852	0.837575
GO_bp	FC_GAMMA_RECEPTOR_SIGNALING_PATHWAY	33	0.32947	0.013972	0.17378	0.028993	0.084501	0.457852	0.717787
GO_mf	BETA_N_ACETYLHEXOSAMINIDASE_ACTIVITY	5	0.72956	0.012052	0.3849	0.029023		0.4579
GO_bp	PROTEIN_LOCALIZATION_TO_LYSOSOME	49	0.25504	0.013173	0.1346	0.029064	0.0033088	0.458122	0.314832
GO_mf	AMIDINE_LYASE_ACTIVITY	7	0.65835	0.012867	0.34768	0.02915		0.458548
GO_bp	ENDOSOMAL_TRANSPORT	236	0.10979	0.012382	0.057983	0.029154		0.458548
Curated_gene_sets	MEDINA_SMARCA4_TARGETS	36	0.28173	0.012477	0.14881	0.029172	0.49092	0.458548	0.885539
Curated_gene_sets	SESTO_RESPONSE_TO_UV_C7	68	0.22842	0.013891	0.12075	0.029277	0.26494	0.458939	0.830809
GO_bp	SECOND_MESSENGER_MEDIATED_SIGNALING	299	0.10931	0.013851	0.057818	0.029348	0.84943	0.458939	0.952345
GO_bp	HYPOTONIC_RESPONSE	12	0.56067	0.014346	0.29657	0.029352		0.458939
GO_bp	MICROTUBULE_ORGANIZING_CENTER_ORGANIZATION	147	0.14584	0.013013	0.077162	0.029381	0.33453	0.458939	0.851419
Curated_gene_sets	LIU_SOX4_TARGETS_DN	295	0.10211	0.012853	0.054035	0.029408	0.51093	0.458939	0.888591
GO_bp	NEGATIVE_REGULATION_OF_PLATELET_DERIVED_GROWTH_FACTOR_RECEPTOR_SIGNALING_PATHWAY	13	0.52031	0.013856	0.27537	0.029422		0.458939
Curated_gene_sets	DITTMER_PTHLH_TARGETS_DN	70	0.22258	0.013734	0.11784	0.029459	0.021842	0.458939	0.545122
GO_bp	REGULATION_OF_PROTEIN_DEPOLYMERIZATION	83	0.19129	0.012847	0.10129	0.029482		0.458939
GO_bp	NEGATIVE_REGULATION_OF_RECEPTOR_BINDING	11	0.56246	0.013779	0.29782	0.029483	0.13725	0.458939	0.756336
GO_bp	REGULATION_OF_HEART_INDUCTION	5	0.78193	0.012917	0.41407	0.029494		0.458939
Curated_gene_sets	WP_HEART_DEVELOPMENT	44	0.29325	0.014355	0.15532	0.02952		0.458939
GO_bp	POSITIVE_REGULATION_OF_MYOBLAST_DIFFERENTIATION	43	0.27448	0.013283	0.14538	0.029521	0.094854	0.458939	0.725462
GO_bp	ORGANELLE_TRANSPORT_ALONG_MICROTUBULE	85	0.18541	0.012601	0.098241	0.029567	0.047016	0.458954	0.631645
GO_mf	POLY_G_BINDING	7	0.49816	0.0097366	0.26404	0.029608		0.458954
GO_bp	SELECTIVE_AUTOPHAGY	79	0.19549	0.012811	0.10363	0.029622		0.458954
GO_bp	POSITIVE_REGULATION_OF_PROTEIN_MODIFICATION_PROCESS	959	0.05909	0.013162	0.031324	0.02963	0.089842	0.458954	0.721155
GO_bp	POSITIVE_REGULATION_OF_TRANSMISSION_OF_NERVE_IMPULSE	7	0.71523	0.013979	0.37929	0.029676		0.459154
GO_bp	CEREBELLAR_PURKINJE_CELL_LAYER_MORPHOGENESIS	17	0.43479	0.01324	0.23062	0.029703	0.39719	0.459154	0.859932
GO_bp	POSITIVE_REGULATION_OF_DEVELOPMENTAL_PROCESS	1269	0.053045	0.01347	0.028142	0.029728	0.046773	0.459154	0.631645
Curated_gene_sets	LIAN_LIPA_TARGETS_6M	73	0.22722	0.014315	0.12057	0.02976	0.028692	0.459154	0.580986
Curated_gene_sets	DORSEY_GAB2_TARGETS	28	0.34403	0.013441	0.18259	0.029778	0.12156	0.459154	0.747827
Curated_gene_sets	YAO_TEMPORAL_RESPONSE_TO_PROGESTERONE_CLUSTER_12	75	0.1868	0.011929	0.099232	0.029893	0.10839	0.460134	0.740384
GO_bp	C_TERMINAL_PROTEIN_LIPIDATION	7	0.71107	0.013898	0.37785	0.029933		0.460134
GO_mf	CERAMIDE_1_PHOSPHATE_BINDING	7	0.5994	0.011715	0.31859	0.029968		0.460134
GO_bp	PROTEIN_LOCALIZATION_TO_ENDOPLASMIC_RETICULUM_EXIT_SITE	6	0.5961	0.010787	0.31686	0.029976		0.460134
GO_bp	NEGATIVE_REGULATION_OF_VIRAL_ENTRY_INTO_HOST_CELL	21	0.41913	0.014183	0.22279	0.029978	0.43027	0.460134	0.87029
GO_bp	CELL_DIVISION	612	0.070465	0.012663	0.037465	0.030004	0.0028266	0.460134	0.28611
Curated_gene_sets	SENESE_HDAC3_TARGETS_UP	454	0.085745	0.013331	0.045606	0.030054	0.08317	0.460485	0.71631
Curated_gene_sets	CHANDRAN_METASTASIS_UP	184	0.13332	0.013295	0.070981	0.030178	0.025913	0.461968	0.562879
GO_bp	RESPONSE_TO_PROTOZOAN	26	0.36264	0.013653	0.1934	0.030401	0.13185	0.463728	0.753394
GO_bp	MAST_CELL_MIGRATION	14	0.47667	0.013173	0.25425	0.030415		0.463728
GO_bp	DORSAL_VENTRAL_NEURAL_TUBE_PATTERNING	23	0.35933	0.012725	0.19167	0.030425	0.4017	0.463728	0.861836
Curated_gene_sets	REACTOME_ANTIGEN_ACTIVATES_B_CELL_RECEPTOR_BCR_LEADING_TO_GENERATION_OF_SECOND_MESSENGERS	28	0.33855	0.013226	0.18064	0.030464		0.463728
Curated_gene_sets	FLECHNER_BIOPSY_KIDNEY_TRANSPLANT_REJECTED_VS_OK_UP	83	0.19632	0.013185	0.10475	0.030465	0.048204	0.463728	0.631645
Curated_gene_sets	PID_NOTCH_PATHWAY	59	0.23041	0.013056	0.12295	0.030468	0.096202	0.463728	0.725462
GO_bp	REGULATION_OF_TRANSFERASE_ACTIVITY	860	0.062043	0.013124	0.03311	0.030484	0.070905	0.463728	0.6887
GO_mf	GUANYLYLTRANSFERASE_ACTIVITY	7	0.66137	0.012927	0.35314	0.030553		0.464362
GO_bp	POSITIVE_REGULATION_OF_DNA_METHYLATION_DEPENDENT_HETEROCHROMATIN_FORMATION	12	0.51549	0.01319	0.27554	0.030694		0.465743
GO_bp	POSITIVE_REGULATION_OF_MITOPHAGY_IN_RESPONSE_TO_MITOCHONDRIAL_DEPOLARIZATION	8	0.64034	0.013379	0.34236	0.030722		0.465743
GO_bp	INCLUSION_BODY_ASSEMBLY	23	0.36262	0.012842	0.19389	0.030732		0.465743
Curated_gene_sets	TERAMOTO_OPN_TARGETS_CLUSTER_4	15	0.43785	0.012525	0.23418	0.030766	0.13396	0.465743	0.75515
GO_bp	POSITIVE_REGULATION_OF_HEMATOPOIETIC_STEM_CELL_PROLIFERATION	9	0.53927	0.011951	0.28851	0.030811		0.465743
GO_bp	ANTEROGRADE_AXONAL_TRANSPORT	47	0.24593	0.012442	0.13161	0.030845	0.14088	0.465743	0.7603
Curated_gene_sets	MIKKELSEN_MEF_LCP_WITH_H3K27ME3	68	0.21512	0.013083	0.11512	0.030851	0.66865	0.465743	0.914447
Curated_gene_sets	REACTOME_SYNTHESIS_OF_PC	27	0.32585	0.012501	0.17445	0.0309	0.051541	0.465743	0.643568
Curated_gene_sets	REACTOME_CELLULAR_HEXOSE_TRANSPORT	21	0.40471	0.013695	0.21669	0.030909		0.465743
GO_bp	TRANSLOCATION_OF_MOLECULES_INTO_HOST	8	0.5872	0.012269	0.31441	0.030918		0.465743
GO_bp	AXON_EXTENSION	113	0.16885	0.013221	0.090439	0.030958	0.77362	0.465836	0.935493
GO_mf	PROTEIN_C_TERMINUS_BINDING	177	0.13308	0.013018	0.071289	0.030979	0.020046	0.465836	0.535727
GO_bp	CELLULAR_RESPONSE_TO_PARATHYROID_HORMONE_STIMULUS	8	0.61573	0.012865	0.33012	0.031086		0.467032
Curated_gene_sets	REACTOME_RETROGRADE_NEUROTROPHIN_SIGNALLING	14	0.45934	0.012694	0.24645	0.03118	0.0036846	0.46758	0.328963
GO_bp	HIGH_DENSITY_LIPOPROTEIN_PARTICLE_ASSEMBLY	14	0.42823	0.011835	0.22978	0.031195		0.46758
Curated_gene_sets	KEGG_NICOTINATE_AND_NICOTINAMIDE_METABOLISM	24	0.34177	0.012363	0.1834	0.031205	0.51335	0.46758	0.889634
Curated_gene_sets	BIOCARTA_BARR_MAPK_PATHWAY	14	0.50802	0.014039	0.27272	0.031253	0.30524	0.467654	0.843091
Curated_gene_sets	CROONQUIST_NRAS_VS_STROMAL_STIMULATION_DN	92	0.17941	0.012683	0.096319	0.031265	0.60066	0.467654	0.901963
Curated_gene_sets	PID_THROMBIN_PAR1_PATHWAY	43	0.27169	0.013148	0.14594	0.031335	0.35589	0.468287	0.852009
GO_bp	DEPHOSPHORYLATION	337	0.094319	0.012675	0.050679	0.031373	0.1673	0.468287	0.781073
Curated_gene_sets	VALK_AML_CLUSTER_11	38	0.30534	0.013893	0.16408	0.03139	0.11697	0.468287	0.746897
GO_bp	REGULATION_OF_VASCULAR_PERMEABILITY	48	0.27266	0.013939	0.14657	0.03143	0.58792	0.468472	0.898961
GO_bp	NEUROTRANSMITTER_REUPTAKE	35	0.3102	0.013547	0.16682	0.031482		0.468655
GO_bp	CELLULAR_RESPONSE_TO_OSMOTIC_STRESS	46	0.24342	0.012183	0.13092	0.031501	0.6106	0.468655	0.904063
Curated_gene_sets	GARGALOVIC_RESPONSE_TO_OXIDIZED_PHOSPHOLIPIDS_YELLOW_UP	31	0.32371	0.013306	0.17414	0.031525	0.52796	0.468655	0.892455
GO_bp	PROTEIN_TARGETING_TO_VACUOLE	40	0.2622	0.012239	0.14114	0.031608		0.468955
GO_bp	REGULATION_OF_PROTEIN_DEACETYLATION	56	0.22967	0.01268	0.12364	0.031626	0.0010865	0.468955	0.199523
Curated_gene_sets	TCGA_GLIOBLASTOMA_COPY_NUMBER_DN	29	0.40962	0.016286	0.22052	0.031628	0.0082871	0.468955	0.428418
GO_cc	CLATHRIN_COATED_ENDOCYTIC_VESICLE_MEMBRANE	68	0.22857	0.013901	0.12308	0.03166	0.0018968	0.469021	0.252814
GO_bp	CELLULAR_RESPONSE_TO_POTASSIUM_ION	13	0.49606	0.013211	0.26752	0.031857		0.47089
GO_mf	PROTON_CHANNEL_ACTIVITY	21	0.35959	0.012169	0.19395	0.031871		0.47089
GO_bp	REGULATION_OF_CHROMOSOME_SEGREGATION	128	0.15007	0.012501	0.080973	0.031926	0.69409	0.47089	0.919463
GO_cc	LIPID_DROPLET	94	0.1788	0.012776	0.096504	0.031964		0.47089
GO_bp	MICROGLIA_DIFFERENTIATION	6	0.71201	0.012884	0.38432	0.031975		0.47089
GO_bp	CELLULAR_COPPER_ION_HOMEOSTASIS	14	0.43675	0.01207	0.23576	0.031984	0.14039	0.47089	0.760052
GO_cc	PHOTORECEPTOR_RIBBON_SYNAPSE	7	0.71736	0.014021	0.38733	0.032017		0.47089
GO_bp	RESPONSE_TO_CORTICOSTERONE	16	0.45398	0.013412	0.24515	0.032032	0.67167	0.47089	0.915179
GO_bp	REGULATION_OF_PROTEIN_POLYUBIQUITINATION	27	0.29997	0.011508	0.16215	0.032169	0.10787	0.47089	0.740384
Curated_gene_sets	DOANE_RESPONSE_TO_ANDROGEN_DN	232	0.11501	0.012861	0.062176	0.032183	0.16348	0.47089	0.780028
GO_mf	MODIFICATION_DEPENDENT_PROTEIN_BINDING	153	0.14077	0.012811	0.076116	0.032211		0.47089
GO_bp	TRICARBOXYLIC_ACID_METABOLIC_PROCESS	13	0.5604	0.014924	0.3032	0.032291	0.65719	0.47089	0.91252
GO_mf	SULFATIDE_BINDING	6	0.59718	0.010806	0.32313	0.032302		0.47089
GO_bp	PHAGOCYTOSIS	234	0.11771	0.01322	0.063696	0.032305	0.030275	0.47089	0.591277
GO_bp	REACTIVE_OXYGEN_SPECIES_METABOLIC_PROCESS	209	0.12177	0.012933	0.065896	0.03232	0.63634	0.47089	0.906944
GO_bp	NEGATIVE_REGULATION_OF_CALCIUM_MEDIATED_SIGNALING	20	0.39878	0.01317	0.21581	0.032324	0.93682	0.47089	0.977176
Curated_gene_sets	MISSIAGLIA_REGULATED_BY_METHYLATION_DN	113	0.14887	0.011657	0.080567	0.032325	0.33666	0.47089	0.852009
GO_bp	LOCOMOTORY_BEHAVIOR	193	0.12858	0.013129	0.069602	0.032354	0.23728	0.47089	0.821063
GO_cc	PHOTORECEPTOR_CONNECTING_CILIUM	40	0.27177	0.012686	0.14712	0.032364	0.1183	0.47089	0.747339
GO_bp	ENDOMEMBRANE_SYSTEM_ORGANIZATION	562	0.073148	0.012615	0.039616	0.032424	0.085144	0.47089	0.717787
GO_mf	IGG_BINDING	11	0.55374	0.013566	0.29996	0.032451	0.023289	0.47089	0.550003
GO_bp	CIRCADIAN_RHYTHM	203	0.12294	0.012871	0.0666	0.032456	0.0091764	0.47089	0.442335
GO_bp	PRO_B_CELL_DIFFERENTIATION	12	0.47806	0.012232	0.25901	0.032473		0.47089
GO_bp	REPLICATIVE_SENESCENCE	16	0.45207	0.013355	0.24493	0.032476	0.087339	0.47089	0.721155
GO_cc	LAMIN_FILAMENT	5	0.7884	0.013024	0.42716	0.032479		0.47089
Curated_gene_sets	BIOCARTA_RHO_PATHWAY	18	0.39618	0.012413	0.2148	0.032566	0.39538	0.471749	0.8596
GO_bp	PANCREATIC_JUICE_SECRETION	13	0.41264	0.010989	0.22434	0.032938		0.476397
GO_bp	NEGATIVE_REGULATION_OF_SYNAPTIC_VESICLE_EXOCYTOSIS	4	0.93767	0.013855	0.50988	0.032966		0.476397
Curated_gene_sets	SCIAN_CELL_CYCLE_TARGETS_OF_TP53_AND_TP73_DN	22	0.33315	0.011539	0.18116	0.032971	0.39552	0.476397	0.8596
Curated_gene_sets	REACTOME_MET_ACTIVATES_PI3K_AKT_SIGNALING	6	0.82289	0.014891	0.44773	0.033047		0.47709
Curated_gene_sets	BIOCARTA_NFAT_PATHWAY	51	0.24767	0.013051	0.13485	0.033135	0.18214	0.477902	0.79378
GO_bp	PURINE_DEOXYRIBONUCLEOSIDE_TRIPHOSPHATE_METABOLIC_PROCESS	7	0.59061	0.011544	0.32173	0.033206		0.477902
Curated_gene_sets	MADAN_DPPA4_TARGETS	51	0.23221	0.012236	0.12651	0.033221	0.47174	0.477902	0.882731
GO_bp	GLUCOSYLCERAMIDE_METABOLIC_PROCESS	7	0.71545	0.013983	0.38984	0.033245		0.477902
GO_bp	REGULATION_OF_ENDOSOME_ORGANIZATION	5	1.0642	0.01758	0.57993	0.03326		0.477902
GO_bp	NUCLEAR_BODY_ORGANIZATION	14	0.40219	0.011115	0.21919	0.033272		0.477902
GO_bp	NEGATIVE_REGULATION_OF_NUCLEAR_DIVISION	63	0.22165	0.012977	0.12089	0.033369	0.63454	0.478601	0.906642
Curated_gene_sets	REACTOME_ATTENUATION_PHASE	27	0.3332	0.012783	0.18173	0.033377		0.478601
Curated_gene_sets	PEREZ_TP53_AND_TP63_TARGETS	193	0.12856	0.013127	0.070141	0.03342	0.32936	0.478615	0.851021
GO_bp	VACUOLE_ORGANIZATION	201	0.11515	0.011996	0.062846	0.033469	0.051368	0.478615	0.64326
Curated_gene_sets	KEGG_VEGF_SIGNALING_PATHWAY	76	0.20395	0.01311	0.11136	0.033528	0.59293	0.478615	0.900632
GO_bp	NEGATIVE_REGULATION_OF_MYELOID_CELL_APOPTOTIC_PROCESS	17	0.43866	0.013358	0.23952	0.03353	0.020069	0.478615	0.535727
Curated_gene_sets	REACTOME_ACYL_CHAIN_REMODELLING_OF_PG	18	0.41765	0.013086	0.22806	0.033534	0.81228	0.478615	0.943905
Curated_gene_sets	REACTOME_GOLGI_ASSOCIATED_VESICLE_BIOGENESIS	51	0.25647	0.013514	0.14006	0.033547	0.00076067	0.478615	0.163455
GO_bp	HEART_VALVE_FORMATION	13	0.52984	0.01411	0.28945	0.033597	0.045318	0.478926	0.631645
GO_bp	NEGATIVE_REGULATION_OF_GLYCOGEN_METABOLIC_PROCESS	7	0.59992	0.011726	0.3279	0.033666		0.479319
GO_bp	REGULATION_OF_EXTENT_OF_CELL_GROWTH	101	0.17087	0.012653	0.093422	0.033708	0.0198	0.479319	0.535597
Curated_gene_sets	WP_BONE_MORPHOGENIC_PROTEIN_SIGNALING_AND_REGULATION	12	0.47898	0.012256	0.26201	0.033777		0.479319
Curated_gene_sets	PID_CMYB_PATHWAY	82	0.19929	0.013304	0.10905	0.03382	0.33197	0.479319	0.851341
GO_cc	MITOTIC_SPINDLE_MIDZONE	14	0.47368	0.013091	0.25921	0.033825		0.479319
GO_bp	POSITIVE_REGULATION_OF_MITOTIC_CELL_CYCLE_SPINDLE_ASSEMBLY_CHECKPOINT	12	0.45377	0.011611	0.24838	0.033866		0.479319
Curated_gene_sets	BIOCARTA_ALK_PATHWAY	37	0.29401	0.013201	0.16102	0.033937	0.1391	0.479319	0.759157
Curated_gene_sets	HASLINGER_B_CLL_WITH_11Q23_DELETION	22	0.36252	0.012556	0.19855	0.033943	0.44861	0.479319	0.878174
Curated_gene_sets	RODRIGUES_NTN1_TARGETS_DN	154	0.13989	0.012773	0.076628	0.033967	0.2411	0.479319	0.822192
Curated_gene_sets	NIKOLSKY_BREAST_CANCER_17Q21_Q25_AMPLICON	331	0.17557	0.023387	0.096176	0.033973	0.0027172	0.479319	0.28611
GO_bp	POSITIVE_REGULATION_OF_CELL_MIGRATION_BY_VASCULAR_ENDOTHELIAL_GROWTH_FACTOR_SIGNALING_PATHWAY	8	0.69998	0.014626	0.38358	0.03402		0.479319
GO_bp	POSITIVE_REGULATION_OF_NEURON_DEATH	85	0.19186	0.013039	0.10516	0.034052	0.19223	0.479319	0.7993
Curated_gene_sets	BROWNE_HCMV_INFECTION_1HR_DN	193	0.1222	0.012477	0.066979	0.034054	0.27815	0.479319	0.836941
GO_bp	REGULATION_OF_SYNAPTIC_VESICLE_ENDOCYTOSIS	13	0.48917	0.013027	0.26836	0.034173		0.479319
GO_bp	MONOCYTE_DIFFERENTIATION	33	0.30092	0.012761	0.16509	0.03418	0.64921	0.479319	0.911628
GO_bp	GASTRULATION_WITH_MOUTH_FORMING_SECOND	26	0.33166	0.012486	0.18196	0.034181	0.17345	0.479319	0.785799
Curated_gene_sets	WP_PENTOSE_PHOSPHATE_METABOLISM	6	0.6261	0.01133	0.34353	0.034193		0.479319
GO_bp	CERAMIDE_CATABOLIC_PROCESS	21	0.38928	0.013173	0.21363	0.03422	5.51e-05	0.479319	0.0533044
Curated_gene_sets	REACTOME_TRANSCRIPTIONAL_REGULATION_BY_RUNX1	220	0.11632	0.012671	0.063837	0.034224		0.479319
GO_bp	REGULATION_OF_CELL_CYCLE_PROCESS	675	0.064906	0.012228	0.035624	0.034238	0.7069	0.479319	0.920589
GO_bp	REGULATION_OF_GOLGI_ORGANIZATION	18	0.42443	0.013298	0.23299	0.034262	0.33134	0.479319	0.851341
GO_mf	VOLTAGE_GATED_ANION_CHANNEL_ACTIVITY	14	0.46449	0.012836	0.25499	0.034264	0.69877	0.479319	0.919805
Curated_gene_sets	RASHI_RESPONSE_TO_IONIZING_RADIATION_1	37	0.27359	0.012284	0.15022	0.034295	0.59137	0.479319	0.89974
GO_bp	POSITIVE_REGULATION_OF_PROTEOLYSIS_INVOLVED_IN_PROTEIN_CATABOLIC_PROCESS	128	0.14531	0.012104	0.079817	0.034351		0.479319
Curated_gene_sets	REACTOME_SENESCENCE_ASSOCIATED_SECRETORY_PHENOTYPE_SASP	97	0.19278	0.013992	0.1059	0.034357		0.479319
GO_cc	MITOCHONDRIAL_ENVELOPE	731	0.061225	0.011984	0.033633	0.034358	0.1658	0.479319	0.781073
GO_cc	CYTOPLASMIC_MICROTUBULE	99	0.17441	0.012788	0.095831	0.034387	0.21782	0.479331	0.812647
GO_bp	HEPATOCYTE_DIFFERENTIATION	16	0.46924	0.013862	0.25797	0.034467		0.480034
GO_bp	EPOXYGENASE_P450_PATHWAY	18	0.47306	0.014822	0.26012	0.034494	0.01807	0.480034	0.530613
Curated_gene_sets	REACTOME_SUMOYLATION_OF_TRANSCRIPTION_COFACTORS	42	0.24538	0.011736	0.13501	0.034581		0.480851
Curated_gene_sets	WEST_ADRENOCORTICAL_TUMOR_DN	500	0.077695	0.01266	0.042805	0.034763	0.73618	0.482987	0.926495
Curated_gene_sets	ROESSLER_LIVER_CANCER_METASTASIS_UP	103	0.16864	0.01261	0.092931	0.034798	0.038038	0.483078	0.617985
GO_bp	ANIMAL_ORGAN_FORMATION	67	0.23218	0.014017	0.12804	0.034893		0.484002
GO_bp	REGULATION_OF_RETINOIC_ACID_RECEPTOR_SIGNALING_PATHWAY	16	0.51391	0.015182	0.28369	0.035042	0.43562	0.485225	0.872172
GO_bp	NEGATIVE_REGULATION_OF_ACTIN_NUCLEATION	9	0.53773	0.011917	0.29693	0.035083		0.485225
GO_bp	REGULATION_OF_ANTIMICROBIAL_PEPTIDE_PRODUCTION	8	0.69251	0.014469	0.3824	0.035084		0.485225
GO_bp	SUBSTANTIA_NIGRA_DEVELOPMENT	40	0.24411	0.011395	0.13482	0.035104	0.11329	0.485225	0.743821
Curated_gene_sets	REACTOME_NEGATIVE_FEEDBACK_REGULATION_OF_MAPK_PATHWAY	6	0.704	0.012739	0.38886	0.035124		0.485225
GO_bp	ATRIAL_SEPTUM_DEVELOPMENT	23	0.40832	0.01446	0.2256	0.035163	0.035765	0.485369	0.611749
Curated_gene_sets	SU_TESTIS	72	0.19572	0.012246	0.1083	0.035374	0.8841	0.486903	0.962835
GO_bp	POSITIVE_REGULATION_OF_CHROMOSOME_ORGANIZATION	103	0.1563	0.011688	0.086529	0.035442	0.28686	0.486903	0.838212
GO_bp	NEGATIVE_REGULATION_OF_PROTEIN_TARGETING_TO_MITOCHONDRION	6	0.70007	0.012668	0.38758	0.035446		0.486903
Curated_gene_sets	REACTOME_FCGR3A_MEDIATED_IL10_SYNTHESIS	37	0.27357	0.012283	0.15146	0.035449		0.486903
Curated_gene_sets	REACTOME_PHASE_1_INACTIVATION_OF_FAST_NA_CHANNELS	6	0.72559	0.01313	0.40176	0.035467		0.486903
GO_mf	CYSTEINE_TYPE_ENDOPEPTIDASE_ACTIVITY	95	0.18222	0.013089	0.10092	0.035493	0.86918	0.486903	0.958271
GO_bp	ACTIVATION_OF_INNATE_IMMUNE_RESPONSE	59	0.23489	0.01331	0.13009	0.035493	0.45222	0.486903	0.878433
GO_bp	CELLULAR_RESPONSE_TO_THYROID_HORMONE_STIMULUS	17	0.40323	0.012279	0.22334	0.035512	0.04099	0.486903	0.631036
Curated_gene_sets	WP_NETRINUNC5B_SIGNALING_PATHWAY	51	0.24324	0.012817	0.13475	0.035532		0.486903
Curated_gene_sets	PID_EPHA_FWDPATHWAY	34	0.30904	0.013302	0.17134	0.035651	0.29857	0.487946	0.840786
GO_bp	REGULATION_OF_RRNA_PROCESSING	16	0.38642	0.011416	0.21427	0.035671		0.487946
Curated_gene_sets	WP_ACETYLCHOLINE_SYNTHESIS	6	0.62554	0.01132	0.34698	0.035717		0.487946
Curated_gene_sets	REACTOME_KEAP1_NFE2L2_PATHWAY	100	0.16229	0.011958	0.090022	0.035723		0.487946
GO_mf	KINASE_BINDING	750	0.062436	0.012373	0.034656	0.035813	0.065143	0.488595	0.677371
GO_bp	CHROMOSOME_LOCALIZATION_TO_NUCLEAR_ENVELOPE_INVOLVED_IN_HOMOLOGOUS_CHROMOSOME_SEGREGATION	10	0.54046	0.012625	0.30002	0.035828	0.33989	0.488595	0.852009
Curated_gene_sets	BIOCARTA_RARRXR_PATHWAY	7	0.81971	0.016021	0.45537	0.035931	0.12179	0.489039	0.747827
GO_bp	ESTABLISHMENT_OF_PROTEIN_LOCALIZATION_TO_VACUOLE	57	0.21777	0.012129	0.121	0.035953	0.0013321	0.489039	0.230525
GO_bp	RESPONSE_TO_CATECHOLAMINE	103	0.17152	0.012826	0.095325	0.035992		0.489039
GO_bp	EXOCYTOSIS	353	0.089279	0.012274	0.04962	0.035997	0.099549	0.489039	0.728802
Curated_gene_sets	REACTOME_GLUTATHIONE_SYNTHESIS_AND_RECYCLING	12	0.46491	0.011896	0.25843	0.036018		0.489039
GO_bp	NEGATIVE_REGULATION_OF_INTRINSIC_APOPTOTIC_SIGNALING_PATHWAY_BY_P53_CLASS_MEDIATOR	21	0.37812	0.012796	0.21023	0.03605	0.44222	0.489039	0.8756
GO_bp	MITOPHAGY	31	0.28354	0.011655	0.15766	0.036062		0.489039
GO_bp	CELL_JUNCTION_ASSEMBLY	402	0.090478	0.013256	0.050327	0.036112	0.65329	0.489326	0.91252
GO_bp	ENDOCARDIAL_CELL_DIFFERENTIATION	6	0.75556	0.013672	0.42062	0.036233		0.490279
Curated_gene_sets	BIOCARTA_PITX2_PATHWAY	16	0.38436	0.011355	0.21399	0.03624	0.27333	0.490279	0.836803
GO_bp	RESPONSE_TO_STEROID_HORMONE	327	0.094769	0.012549	0.052786	0.036307	0.20712	0.490352	0.805593
Curated_gene_sets	TOMIDA_METASTASIS_DN	17	0.39716	0.012094	0.22122	0.036309	0.036779	0.490352	0.613677
GO_bp	ORGANIC_CATION_TRANSPORT	55	0.24159	0.013218	0.13459	0.036332	0.59092	0.490352	0.89974
GO_cc	NEUROFIBRILLARY_TANGLE	5	0.94515	0.015614	0.52671	0.036378		0.490583
GO_mf	ASPARTIC_ENDOPEPTIDASE_ACTIVITY_INTRAMEMBRANE_CLEAVING	8	0.51838	0.010831	0.28897	0.036423		0.490668
Curated_gene_sets	WP_MBDNF_AND_PROBDNF_REGULATION_OF_GABA_NEUROTRANSMISSION	35	0.32111	0.014023	0.17902	0.036442		0.490668
GO_bp	CANONICAL_WNT_SIGNALING_PATHWAY_INVOLVED_IN_CARDIAC_MUSCLE_CELL_FATE_COMMITMENT	4	0.77772	0.011492	0.43382	0.036517		0.491288
Curated_gene_sets	CAFFAREL_RESPONSE_TO_THC_UP	31	0.2755	0.011324	0.15372	0.036554	0.09078	0.491397	0.721155
GO_mf	TFIID_CLASS_TRANSCRIPTION_FACTOR_COMPLEX_BINDING	10	0.49207	0.011494	0.27464	0.036602		0.491653
GO_bp	MIDBRAIN_DOPAMINERGIC_NEURON_DIFFERENTIATION	17	0.42894	0.013061	0.23962	0.036729		0.492969
GO_bp	BRANCHING_MORPHOGENESIS_OF_A_NERVE	10	0.5979	0.013966	0.33441	0.036902		0.49326
GO_bp	SIGNAL_TRANSDUCTION_IN_RESPONSE_TO_DNA_DAMAGE	174	0.12552	0.012175	0.070207	0.036914	0.61326	0.49326	0.904063
GO_bp	CHROMOSOME_LOCALIZATION	90	0.15964	0.011162	0.089295	0.036919	0.35489	0.49326	0.852009
Curated_gene_sets	SMID_BREAST_CANCER_NORMAL_LIKE_DN	6	0.74654	0.013509	0.41764	0.036935	0.15463	0.49326	0.774518
GO_bp	EPITHELIAL_STRUCTURE_MAINTENANCE	31	0.32141	0.013211	0.17985	0.036969	0.23364	0.49326	0.820606
Curated_gene_sets	REACTOME_SIGNALING_BY_ERBB2_ECD_MUTANTS	16	0.42819	0.01265	0.23966	0.037005		0.49326
Curated_gene_sets	SCHAEFFER_PROSTATE_DEVELOPMENT_6HR_DN	457	0.076996	0.012009	0.043103	0.037033	0.013329	0.49326	0.494885
GO_bp	REGULATION_OF_INTRINSIC_APOPTOTIC_SIGNALING_PATHWAY_IN_RESPONSE_TO_DNA_DAMAGE_BY_P53_CLASS_MEDIATOR	16	0.40062	0.011835	0.22429	0.037043	0.43751	0.49326	0.873111
GO_bp	SKIN_MORPHOGENESIS	13	0.42828	0.011406	0.2398	0.037061		0.49326
GO_cc	MHC_CLASS_I_PEPTIDE_LOADING_COMPLEX	8	0.46243	0.0096621	0.25894	0.037068		0.49326
Curated_gene_sets	LINDSTEDT_DENDRITIC_CELL_MATURATION_D	61	0.22447	0.012932	0.12569	0.03707	0.069012	0.49326	0.683009
GO_bp	POSITIVE_REGULATION_OF_PROTEIN_CATABOLIC_PROCESS	193	0.11818	0.012067	0.066206	0.037138	0.11934	0.493778	0.747699
GO_mf	ATP_GATED_ION_CHANNEL_ACTIVITY	9	0.533	0.011812	0.29883	0.037252		0.494862
Curated_gene_sets	REACTOME_SIGNALING_BY_ALK_IN_CANCER	53	0.2333	0.012532	0.13084	0.037296		0.494862
Curated_gene_sets	CHUANG_OXIDATIVE_STRESS_RESPONSE_DN	11	0.50805	0.012446	0.28496	0.03731	0.52531	0.494862	0.891792
GO_bp	REGULATION_OF_CELLULAR_RESPONSE_TO_STRESS	677	0.063322	0.011947	0.035522	0.037336	0.06513	0.494862	0.677371
GO_bp	MESODERMAL_CELL_FATE_SPECIFICATION	13	0.46602	0.012411	0.2615	0.037375		0.494993
GO_cc	POSTSYNAPTIC_DENSITY_INTRACELLULAR_COMPONENT	8	0.58642	0.012253	0.32917	0.037425		0.49508
GO_mf	SMAD_BINDING	74	0.20845	0.013223	0.11707	0.037502	0.0084542	0.49508	0.428418
GO_bp	MICROTUBULE_ANCHORING_AT_MICROTUBULE_ORGANIZING_CENTER	13	0.40964	0.010909	0.2301	0.037526		0.49508
GO_bp	GLANDULAR_EPITHELIAL_CELL_DIFFERENTIATION	71	0.21664	0.013462	0.1217	0.037529	0.12699	0.49508	0.750591
Curated_gene_sets	NOJIMA_SFRP2_TARGETS_UP	31	0.29759	0.012232	0.16721	0.037567	0.44643	0.49508	0.877131
GO_mf	NUCLEOSIDE_TRIPHOSPHATE_DIPHOSPHATASE_ACTIVITY	10	0.53	0.01238	0.29791	0.037621		0.49508
Curated_gene_sets	REACTOME_RELEASE_OF_APOPTOTIC_FACTORS_FROM_THE_MITOCHONDRIA	7	0.57807	0.011298	0.32493	0.037622		0.49508
Curated_gene_sets	REACTOME_DOPAMINE_CLEARANCE_FROM_THE_SYNAPTIC_CLEFT	3	1.3726	0.017564	0.77153	0.037627		0.49508
GO_bp	NEGATIVE_REGULATION_OF_PROTEIN_K63_LINKED_UBIQUITINATION	7	0.51173	0.010002	0.28774	0.037676		0.49508
GO_bp	PROTEIN_LOCALIZATION_TO_CILIUM	69	0.18609	0.0114	0.10465	0.037693	0.23044	0.49508	0.820606
Curated_gene_sets	SERVITJA_LIVER_HNF1A_TARGETS_UP	134	0.15054	0.012828	0.084674	0.037724	0.22474	0.49508	0.816686
Curated_gene_sets	REACTOME_SIGNALING_BY_THE_B_CELL_RECEPTOR_BCR	106	0.15714	0.01192	0.088416	0.037767	0.21898	0.49508	0.813349
GO_bp	MAINTENANCE_OF_PROTEIN_LOCATION_IN_CELL	60	0.20145	0.011511	0.11338	0.037812		0.49508
GO_mf	LIPID_PHOSPHATASE_ACTIVITY	14	0.50292	0.013899	0.28314	0.037855		0.49508
GO_bp	RESPONSE_TO_HORMONE	826	0.059793	0.012408	0.03367	0.037886	0.40292	0.49508	0.861836
GO_mf	PHOSPHATIDYLINOSITOL_3_KINASE_ACTIVITY	12	0.58308	0.014919	0.32834	0.037889	0.43053	0.49508	0.87029
GO_bp	RHYTHMIC_PROCESS	294	0.099471	0.012501	0.056016	0.037895	0.018993	0.49508	0.530613
Curated_gene_sets	MATZUK_POSTIMPLANTATION_AND_POSTPARTUM	13	0.4783	0.012738	0.26937	0.037906		0.49508
Curated_gene_sets	REACTOME_SIGNALING_BY_ERBB4	57	0.22022	0.012266	0.1241	0.037993	0.095032	0.495835	0.725462
GO_cc	RIBONUCLEOPROTEIN_GRANULE	254	0.10135	0.011852	0.057159	0.038112	0.04358	0.495996	0.631036
GO_cc	EXTRINSIC_COMPONENT_OF_MITOCHONDRIAL_INNER_MEMBRANE	13	0.41409	0.011028	0.23357	0.038134		0.495996
GO_bp	REGULATION_OF_CHROMATIN_ORGANIZATION	43	0.23962	0.011596	0.13517	0.038151	0.078876	0.495996	0.704789
GO_bp	REGULATION_OF_CELL_SUBSTRATE_JUNCTION_ORGANIZATION	67	0.21599	0.013039	0.12187	0.038185		0.495996
GO_bp	REGULATION_OF_FIBROBLAST_APOPTOTIC_PROCESS	18	0.4577	0.014341	0.25829	0.038202	0.024978	0.495996	0.558909
GO_bp	NEURON_PROJECTION_EXTENSION_INVOLVED_IN_NEURON_PROJECTION_GUIDANCE	36	0.26389	0.011687	0.14893	0.038217	0.89122	0.495996	0.963731
GO_bp	REGULATION_OF_PROTEIN_DEPHOSPHORYLATION	89	0.17336	0.012055	0.097845	0.038221		0.495996
GO_bp	PURINERGIC_NUCLEOTIDE_RECEPTOR_SIGNALING_PATHWAY	30	0.32074	0.01297	0.18105	0.038245	0.17561	0.495996	0.788541
GO_bp	CELLULAR_RESPONSE_TO_NUTRIENT	40	0.27004	0.012605	0.15252	0.038326	0.1284	0.495996	0.751038
GO_mf	NUCLEAR_THYROID_HORMONE_RECEPTOR_BINDING	28	0.28351	0.011076	0.16013	0.038335		0.495996
GO_bp	REGULATION_OF_ACTIN_NUCLEATION	38	0.23839	0.010847	0.13466	0.038343	0.19487	0.495996	0.801502
GO_bp	POSITIVE_REGULATION_OF_EPITHELIAL_CELL_APOPTOTIC_PROCESS	32	0.28057	0.011717	0.15852	0.038376	0.35276	0.495996	0.852009
GO_bp	COLLATERAL_SPROUTING_IN_ABSENCE_OF_INJURY	5	0.64248	0.010613	0.36302	0.038389		0.495996
Curated_gene_sets	WP_IL10_ANTIINFLAMMATORY_SIGNALING_PATHWAY	12	0.47298	0.012102	0.26729	0.038414		0.495996
Curated_gene_sets	NAGASHIMA_EGF_SIGNALING_UP	56	0.23671	0.013068	0.13385	0.038498	0.6955	0.496378	0.919463
GO_mf	POLYUBIQUITIN_MODIFICATION_DEPENDENT_PROTEIN_BINDING	49	0.2237	0.011555	0.1265	0.038502		0.496378
GO_bp	AUTOPHAGOSOME_MATURATION	60	0.19828	0.011329	0.11217	0.038568		0.496444
Curated_gene_sets	LIU_NASOPHARYNGEAL_CARCINOMA	65	0.19266	0.011456	0.109	0.038582	0.16426	0.496444	0.780044
GO_mf	FUCOSE_BINDING	5	0.80042	0.013223	0.45291	0.0386		0.496444
Curated_gene_sets	FRASOR_TAMOXIFEN_RESPONSE_UP	46	0.24766	0.012395	0.14016	0.038624	0.072146	0.496444	0.691278
GO_bp	POSITIVE_REGULATION_OF_INTRACELLULAR_TRANSPORT	190	0.12044	0.012203	0.068203	0.038713	0.72317	0.496994	0.923116
GO_bp	ESTABLISHMENT_OF_PROTEIN_LOCALIZATION	1580	0.042607	0.011962	0.024133	0.038747	0.065861	0.496994	0.677371
GO_bp	REGULATION_OF_NEURAL_PRECURSOR_CELL_PROLIFERATION	88	0.1853	0.012813	0.10497	0.038776	0.15464	0.496994	0.774518
GO_mf	PROTEIN_CONTAINING_COMPLEX_DESTABILIZING_ACTIVITY	12	0.45278	0.011585	0.25653	0.03879		0.496994
GO_bp	POSITIVE_REGULATION_OF_TOR_SIGNALING	44	0.24833	0.012156	0.14072	0.038813	0.5213	0.496994	0.890977
GO_bp	POSITIVE_REGULATION_OF_HISTONE_DEACETYLATION	22	0.35985	0.012464	0.20399	0.038866	0.080905	0.497166	0.711596
GO_bp	NEGATIVE_REGULATION_OF_AUTOPHAGOSOME_ASSEMBLY	13	0.37791	0.010064	0.21425	0.038885		0.497166
GO_bp	G_PROTEIN_COUPLED_PURINERGIC_RECEPTOR_SIGNALING_PATHWAY	13	0.44126	0.011751	0.25032	0.038975	0.055094	0.497936	0.653931
GO_bp	NOTOCHORD_MORPHOGENESIS	8	0.64875	0.013555	0.36814	0.039023		0.497936
GO_bp	REGULATION_OF_CELLULAR_RESPONSE_TO_OSMOTIC_STRESS	11	0.39709	0.009728	0.22543	0.039086		0.497936
GO_bp	ANTIGEN_PROCESSING_AND_PRESENTATION_OF_EXOGENOUS_PEPTIDE_ANTIGEN_VIA_MHC_CLASS_I	9	0.5799	0.012851	0.32925	0.039103	0.4808	0.497936	0.882879
GO_bp	POSITIVE_REGULATION_OF_CARDIAC_EPITHELIAL_TO_MESENCHYMAL_TRANSITION	9	0.646	0.014316	0.3668	0.039116		0.497936
GO_bp	REGULATION_OF_PROTEOLYSIS	695	0.065065	0.012431	0.036946	0.039121	0.4573	0.497936	0.879164
GO_bp	POSITIVE_REGULATION_OF_T_HELPER_17_CELL_DIFFERENTIATION	7	0.6579	0.012859	0.3737	0.039169		0.498157
Curated_gene_sets	SCHAEFFER_PROSTATE_DEVELOPMENT_6HR_UP	147	0.13322	0.011887	0.075687	0.039197	0.086649	0.498157	0.721155
GO_bp	T_CELL_ACTIVATION	524	0.076465	0.012747	0.043526	0.039489		0.500916
Curated_gene_sets	BOYLAN_MULTIPLE_MYELOMA_D_CLUSTER_UP	27	0.33271	0.012764	0.1894	0.039498	0.17929	0.500916	0.792218
GO_bp	BRADYKININ_CATABOLIC_PROCESS	7	0.70884	0.013854	0.4036	0.039529		0.500916
GO_bp	REGULATION_OF_MRNA_PROCESSING	131	0.13325	0.011229	0.075875	0.039532		0.500916
GO_bp	MORPHOGENESIS_OF_A_BRANCHING_STRUCTURE	195	0.1269	0.013023	0.072289	0.0396	0.56481	0.501403	0.897351
GO_mf	PROTON_TRANSPORTING_ATP_SYNTHASE_ACTIVITY_ROTATIONAL_MECHANISM	14	0.38546	0.010653	0.21992	0.03983	0.12967	0.503666	0.751416
Curated_gene_sets	REACTOME_SIGNALING_BY_FGFR4_IN_DISEASE	11	0.51319	0.012572	0.2928	0.039838		0.503666
GO_bp	RESPONSE_TO_ENDOGENOUS_STIMULUS	1536	0.044654	0.012377	0.025484	0.039874	0.25878	0.503746	0.828524
GO_bp	POSITIVE_REGULATION_OF_NAD_P_H_OXIDASE_ACTIVITY	7	0.54152	0.010584	0.30936	0.040029		0.505329
GO_bp	REGULATION_OF_MESODERMAL_CELL_FATE_SPECIFICATION	5	0.69743	0.011521	0.39898	0.040237		0.507144
GO_bp	FOCAL_ADHESION_ASSEMBLY	83	0.18788	0.012618	0.10748	0.040244		0.507144
GO_bp	REGULATION_OF_NEURONAL_SYNAPTIC_PLASTICITY	55	0.21659	0.01185	0.12394	0.040277	0.20316	0.507144	0.803031
GO_bp	DNA_METABOLIC_PROCESS	996	0.051219	0.011614	0.029314	0.040302	0.13434	0.507144	0.755467
GO_bp	REGULATION_OF_MITOTIC_CYTOKINESIS	10	0.50209	0.011728	0.28739	0.040322		0.507144
GO_cc	AP_3_ADAPTOR_COMPLEX	9	0.55392	0.012275	0.31719	0.040383		0.507535
GO_bp	RESPONSE_TO_ACTINOMYCIN_D	5	0.67713	0.011186	0.388	0.040488		0.508188
Curated_gene_sets	BIOCARTA_PPARG_PATHWAY	8	0.58076	0.012134	0.3329	0.04054		0.508188
Curated_gene_sets	DACOSTA_UV_RESPONSE_VIA_ERCC3_COMMON_DN	450	0.08613	0.013333	0.049373	0.040546	0.21253	0.508188	0.807881
GO_bp	POSITIVE_REGULATION_OF_EXTRACELLULAR_MATRIX_CONSTITUENT_SECRETION	5	0.8181	0.013515	0.46908	0.040582		0.508188
GO_bp	MICROTUBULE_ANCHORING	24	0.31742	0.011482	0.18203	0.040609	0.2083	0.508188	0.805593
Curated_gene_sets	REACTOME_EGFR_DOWNREGULATION	30	0.31845	0.012877	0.18266	0.04064	0.068496	0.508188	0.683009
GO_cc	BRISC_COMPLEX	4	0.80517	0.011897	0.46195	0.040678		0.508188
GO_bp	G_PROTEIN_COUPLED_PURINERGIC_NUCLEOTIDE_RECEPTOR_SIGNALING_PATHWAY	10	0.62198	0.014529	0.35693	0.040712	0.15796	0.508188	0.776388
GO_mf	G_PROTEIN_COUPLED_PURINERGIC_NUCLEOTIDE_RECEPTOR_ACTIVITY	10	0.62198	0.014529	0.35693	0.040712		0.508188
Curated_gene_sets	WP_WNT_SIGNALING_PATHWAY_AND_PLURIPOTENCY	99	0.17172	0.012591	0.09856	0.040734		0.508188
GO_mf	MICROTUBULE_BINDING	259	0.10064	0.011882	0.057796	0.040823	0.002465	0.508925	0.273487
GO_bp	NEURON_PROJECTION_ARBORIZATION	30	0.30177	0.012203	0.17336	0.040872		0.509162
GO_bp	CERAMIDE_BIOSYNTHETIC_PROCESS	68	0.20509	0.012473	0.11795	0.041044	0.071026	0.510792	0.6887
Curated_gene_sets	ZIRN_TRETINOIN_RESPONSE_WT1_DN	5	0.78783	0.013015	0.45315	0.041063	0.16913	0.510792	0.782334
GO_bp	TUBULIN_COMPLEX_ASSEMBLY	7	0.60356	0.011797	0.34749	0.041208		0.512216
Curated_gene_sets	WP_CELLTYPE_DEPENDENT_SELECTIVITY_OF_CCK2R_SIGNALING	13	0.52992	0.014112	0.30518	0.041253		0.512216
Curated_gene_sets	REACTOME_SYNTHESIS_OF_PG	8	0.51421	0.010744	0.29617	0.04127		0.512216
Curated_gene_sets	REACTOME_RHOD_GTPASE_CYCLE	49	0.24135	0.012466	0.13903	0.041298		0.512216
Curated_gene_sets	REACTOME_CONSTITUTIVE_SIGNALING_BY_EGFRVIII	15	0.41843	0.011969	0.2412	0.041401		0.513119
Curated_gene_sets	LEE_LIVER_CANCER_SURVIVAL_DN	174	0.12023	0.011663	0.069343	0.041477	0.39478	0.51347	0.8596
GO_bp	REGULATION_OF_STORE_OPERATED_CALCIUM_ENTRY	15	0.40533	0.011594	0.23379	0.04149		0.51347
GO_bp	PHOSPHOLIPID_METABOLIC_PROCESS	372	0.084042	0.011855	0.048484	0.04152	0.18799	0.51347	0.797428
GO_mf	ALPHA_TUBULIN_BINDING	33	0.29993	0.012719	0.17318	0.041655	0.0020043	0.514765	0.254108
GO_bp	REGULATION_OF_VESICLE_FUSION	21	0.3755	0.012707	0.21689	0.041709	0.66399	0.515058	0.913273
GO_bp	NEGATIVE_REGULATION_OF_DEPHOSPHORYLATION	46	0.23061	0.011542	0.13326	0.041769	0.68035	0.515058	0.916032
Curated_gene_sets	HIRSCH_CELLULAR_TRANSFORMATION_SIGNATURE_UP	237	0.10599	0.011978	0.061253	0.041789	0.19138	0.515058	0.798512
GO_bp	SKELETAL_MUSCLE_ADAPTATION	23	0.34148	0.012093	0.19736	0.0418	0.19972	0.515058	0.801502
Curated_gene_sets	REACTOME_NR1H2_NR1H3_REGULATE_GENE_EXPRESSION_LINKED_TO_LIPOGENESIS	9	0.45791	0.010148	0.2649	0.041945		0.515923
Curated_gene_sets	PID_NETRIN_PATHWAY	32	0.30059	0.012553	0.17394	0.041994	0.037919	0.515923	0.617985
Curated_gene_sets	DARWICHE_PAPILLOMA_RISK_HIGH_DN	177	0.11744	0.011489	0.067966	0.042007	0.072971	0.515923	0.691287
GO_bp	CELLULAR_MAGNESIUM_ION_HOMEOSTASIS	4	0.78762	0.011638	0.45587	0.042028		0.515923
GO_bp	REGULATION_OF_NON_MOTILE_CILIUM_ASSEMBLY	12	0.49471	0.012658	0.28647	0.042101		0.515923
GO_bp	REGULATION_OF_PHOSPHATIDYLINOSITOL_DEPHOSPHORYLATION	5	0.72841	0.012033	0.42188	0.04213		0.515923
GO_mf	PHOSPHORIC_ESTER_HYDROLASE_ACTIVITY	355	0.085278	0.011756	0.049391	0.042131	0.078255	0.515923	0.703029
GO_bp	MESENCHYME_DEVELOPMENT	289	0.099989	0.01246	0.057926	0.04217	0.2459	0.515923	0.827058
GO_mf	PROTEASE_BINDING	136	0.13888	0.011923	0.080473	0.042197	0.59783	0.515923	0.90175
GO_bp	CENTRIOLE_ASSEMBLY	45	0.24572	0.012164	0.14239	0.042209	0.58084	0.515923	0.897351
GO_mf	PHOSPHATIDYLINOSITOL_3_5_BISPHOSPHATE_BINDING	26	0.33012	0.012429	0.1913	0.042211	0.0067873	0.515923	0.410747
GO_bp	REGULATION_OF_CALCIUM_ION_IMPORT_ACROSS_PLASMA_MEMBRANE	13	0.46659	0.012426	0.27054	0.042304		0.515923
GO_mf	TAP1_BINDING	5	0.61417	0.010146	0.35612	0.042308		0.515923
GO_bp	REGULATION_OF_MICROVILLUS_LENGTH	7	0.47447	0.0092737	0.2752	0.042354		0.515923
GO_bp	NEGATIVE_REGULATION_OF_PROTEIN_MODIFICATION_PROCESS	481	0.074894	0.011976	0.04344	0.042355	0.18384	0.515923	0.79378
GO_mf	INTRAMOLECULAR_OXIDOREDUCTASE_ACTIVITY_TRANSPOSING_C_C_BONDS	15	0.43915	0.012562	0.25472	0.042356	0.16699	0.515923	0.781073
GO_bp	B_CELL_CHEMOTAXIS	8	0.60773	0.012698	0.35269	0.042443		0.516445
GO_bp	STRIATUM_DEVELOPMENT	20	0.38289	0.012645	0.22225	0.042468	0.078201	0.516445	0.703029
GO_bp	GROWTH	868	0.058005	0.012324	0.033673	0.04249	0.31767	0.516445	0.846172
GO_bp	REGULATION_OF_NK_T_CELL_DIFFERENTIATION	6	0.75902	0.013735	0.44072	0.042524		0.516489
GO_bp	BARBED_END_ACTIN_FILAMENT_CAPPING	25	0.30624	0.011306	0.17795	0.042642	0.045346	0.516997	0.631645
Curated_gene_sets	GROSS_HYPOXIA_VIA_ELK3_DN	149	0.1405	0.01262	0.081647	0.042652	0.37212	0.516997	0.854199
GO_bp	REGULATION_OF_TYPE_B_PANCREATIC_CELL_PROLIFERATION	15	0.40862	0.011689	0.23748	0.042666		0.516997
Curated_gene_sets	REACTOME_LISTERIA_MONOCYTOGENES_ENTRY_INTO_HOST_CELLS	19	0.37768	0.012158	0.21953	0.042689		0.516997
Curated_gene_sets	BIOCARTA_CREM_PATHWAY	6	0.79477	0.014382	0.46205	0.042718		0.516997
GO_mf	ASPARTIC_TYPE_ENDOPEPTIDASE_INHIBITOR_ACTIVITY	7	0.72077	0.014088	0.41919	0.042778		0.517355
GO_cc	FICOLIN_1_RICH_GRANULE	180	0.11789	0.011629	0.068594	0.042853		0.517655
Curated_gene_sets	REACTOME_NEGATIVE_REGULATION_OF_TCF_DEPENDENT_SIGNALING_BY_WNT_LIGAND_ANTAGONISTS	15	0.42867	0.012262	0.24946	0.042871		0.517655
GO_cc	INCLUSION_BODY	74	0.1874	0.011887	0.10912	0.042964	0.14123	0.517655	0.760693
Curated_gene_sets	REACTOME_ERKS_ARE_INACTIVATED	13	0.46039	0.012261	0.26811	0.042984	0.117	0.517655	0.746897
Curated_gene_sets	ZHAN_MULTIPLE_MYELOMA_HP_UP	43	0.24257	0.011739	0.1413	0.043029	0.1829	0.517655	0.79378
GO_bp	UBIQUITIN_INDEPENDENT_PROTEIN_CATABOLIC_PROCESS_VIA_THE_MULTIVESICULAR_BODY_SORTING_PATHWAY	5	0.69507	0.011482	0.40492	0.043038		0.517655
Curated_gene_sets	REACTOME_SARS_COV_2_MODULATES_AUTOPHAGY	11	0.46763	0.011456	0.27247	0.043067		0.517655
GO_cc	ENDOPLASMIC_RETICULUM_GOLGI_INTERMEDIATE_COMPARTMENT	125	0.1388	0.011427	0.080874	0.043069	0.026078	0.517655	0.563401
GO_bp	ENDOSOMAL_VESICLE_FUSION	12	0.43734	0.01119	0.25484	0.043077		0.517655
GO_bp	CATION_TRANSPORT	1130	0.050723	0.012204	0.029567	0.043133	0.11301	0.517728	0.743532
Curated_gene_sets	REACTOME_PRE_NOTCH_EXPRESSION_AND_PROCESSING	94	0.18605	0.013293	0.10846	0.043144	0.39533	0.517728	0.8596
GO_mf	ARRESTIN_FAMILY_PROTEIN_BINDING	8	0.52269	0.010921	0.30486	0.043222		0.518298
GO_bp	CARBON_CATABOLITE_REGULATION_OF_TRANSCRIPTION	5	0.65677	0.010849	0.38348	0.043396		0.519477
GO_bp	FIBROBLAST_APOPTOTIC_PROCESS	24	0.37965	0.013733	0.22168	0.043405		0.519477
Curated_gene_sets	GUTIERREZ_CHRONIC_LYMPHOCYTIC_LEUKEMIA_DN	55	0.20782	0.01137	0.12135	0.043412	0.012267	0.519477	0.480345
Curated_gene_sets	WP_HFE_EFFECT_ON_HEPCIDIN_PRODUCTION	7	0.56921	0.011125	0.33256	0.043493		0.519821
GO_mf	HSP70_PROTEIN_BINDING	45	0.24023	0.011893	0.14036	0.043502	0.76048	0.519821	0.932165
Curated_gene_sets	WP_ECTODERM_DIFFERENTIATION	126	0.15318	0.012661	0.089525	0.043543		0.519915
GO_bp	POSITIVE_REGULATION_OF_SMAD_PROTEIN_SIGNAL_TRANSDUCTION	18	0.38918	0.012194	0.22749	0.043571		0.519915
GO_bp	REGULATION_OF_PROTEIN_TARGETING_TO_MEMBRANE	32	0.28206	0.011779	0.16509	0.043779	0.45491	0.52203	0.878433
Curated_gene_sets	PID_ERBB1_RECEPTOR_PROXIMAL_PATHWAY	35	0.26501	0.011573	0.15518	0.043849	0.13034	0.522498	0.752878
Curated_gene_sets	LEE_NAIVE_T_LYMPHOCYTE	18	0.40154	0.012581	0.2353	0.043966	0.29021	0.523182	0.838608
GO_bp	CELLULAR_RESPONSE_TO_SALT	7	0.56518	0.011046	0.3312	0.043968		0.523182
Curated_gene_sets	GABRIELY_MIR21_TARGETS	273	0.10152	0.012301	0.059519	0.044042	0.48285	0.523674	0.883625
Curated_gene_sets	REACTOME_ACTIVATION_OF_RAS_IN_B_CELLS	5	0.6455	0.010663	0.37851	0.044071		0.523674
GO_bp	REGULATION_OF_DOUBLE_STRAND_BREAK_REPAIR_VIA_HOMOLOGOUS_RECOMBINATION	65	0.1886	0.011215	0.11072	0.04426	0.57575	0.524997	0.897351
Curated_gene_sets	SOUCEK_MYC_TARGETS	10	0.56159	0.013118	0.32972	0.044269	0.11477	0.524997	0.743821
Curated_gene_sets	MONTERO_THYROID_CANCER_POOR_SURVIVAL_DN	10	0.60466	0.014124	0.35501	0.044275	0.13094	0.524997	0.753046
GO_bp	PROTEIN_TETRAMERIZATION	88	0.16892	0.01168	0.099225	0.044347	0.25402	0.525201	0.828524
GO_mf	ACYLGLYCEROL_LIPASE_ACTIVITY	15	0.3845	0.010999	0.22587	0.044354		0.525201
Curated_gene_sets	BIOCARTA_PARKIN_PATHWAY	8	0.62731	0.013107	0.36895	0.04455	0.08516	0.52713	0.717787
GO_bp	POSITIVE_REGULATION_OF_STRIATED_MUSCLE_CELL_APOPTOTIC_PROCESS	14	0.43861	0.012121	0.25801	0.044579		0.52713
GO_bp	REGULATION_OF_PROTEIN_TYROSINE_PHOSPHATASE_ACTIVITY	6	0.54904	0.0099352	0.32324	0.044711		0.527766
Curated_gene_sets	LEIN_PONS_MARKERS	83	0.17195	0.011549	0.10126	0.044748	0.55957	0.527766	0.896842
Curated_gene_sets	REACTOME_DAP12_SIGNALING	28	0.27796	0.010859	0.16369	0.044756		0.527766
Curated_gene_sets	REACTOME_ARACHIDONATE_PRODUCTION_FROM_DAG	5	0.69994	0.011563	0.4122	0.044757		0.527766
GO_bp	MIDBRAIN_HINDBRAIN_BOUNDARY_DEVELOPMENT	7	0.71172	0.013911	0.41946	0.044882		0.528873
GO_bp	SEMAPHORIN_PLEXIN_SIGNALING_PATHWAY_INVOLVED_IN_NEURON_PROJECTION_GUIDANCE	14	0.41875	0.011572	0.24693	0.044971	0.29662	0.529555	0.840786
GO_bp	CELL_PROJECTION_ASSEMBLY	573	0.065883	0.011469	0.038876	0.045075	0.12103	0.530007	0.747827
GO_bp	PROTEIN_ACETYLATION	210	0.10744	0.011438	0.063407	0.045093	0.037808	0.530007	0.617985
GO_mf	ISOPRENOID_BINDING	45	0.27728	0.013727	0.16364	0.045103	0.4063	0.530007	0.861836
Curated_gene_sets	CHASSOT_SKIN_WOUND	9	0.59196	0.013118	0.34972	0.045271	0.49003	0.531614	0.885539
GO_cc	MALE_PRONUCLEUS	8	0.59242	0.012378	0.35007	0.045304		0.531634
Curated_gene_sets	REACTOME_TRANSCRIPTIONAL_REGULATION_BY_SMALL_RNAS	93	0.1781	0.012658	0.10532	0.045419		0.532167
GO_bp	REGULATION_OF_INTRACELLULAR_ESTROGEN_RECEPTOR_SIGNALING_PATHWAY	34	0.26264	0.011305	0.15532	0.045427	0.26322	0.532167	0.830809
Curated_gene_sets	WP_GLIOBLASTOMA_SIGNALING_PATHWAYS	80	0.19162	0.012636	0.11335	0.045482		0.532167
GO_cc	EUCHROMATIN	56	0.19277	0.010642	0.11404	0.04549	0.36169	0.532167	0.853469
Curated_gene_sets	DAZARD_UV_RESPONSE_CLUSTER_G24	22	0.32687	0.011321	0.19339	0.045506	0.39172	0.532167	0.8596
Curated_gene_sets	BLALOCK_ALZHEIMERS_DISEASE_INCIPIENT_DN	156	0.12012	0.011038	0.071106	0.045592	0.19598	0.532657	0.801502
GO_bp	MACROPHAGE_DIFFERENTIATION	47	0.24709	0.0125	0.14629	0.045616	0.25782	0.532657	0.828524
GO_bp	POST_EMBRYONIC_DEVELOPMENT	89	0.18784	0.013061	0.11125	0.045668	0.57029	0.532657	0.897351
GO_mf	DYNEIN_COMPLEX_BINDING	22	0.31582	0.010939	0.18708	0.045696		0.532657
GO_bp	FOREBRAIN_DEVELOPMENT	366	0.088999	0.012454	0.052726	0.045719	0.66334	0.532657	0.913273
GO_bp	REGULATION_OF_DEPHOSPHORYLATION	125	0.13823	0.01138	0.081899	0.045736	0.33079	0.532657	0.851341
Curated_gene_sets	SMID_BREAST_CANCER_RELAPSE_IN_BRAIN_DN	78	0.19421	0.012646	0.11513	0.045821	0.074003	0.532914	0.692624
Curated_gene_sets	YAO_TEMPORAL_RESPONSE_TO_PROGESTERONE_CLUSTER_17	180	0.1074	0.010594	0.063666	0.045823	0.18138	0.532914	0.79378
Curated_gene_sets	YORDY_RECIPROCAL_REGULATION_BY_ETS1_AND_SP100_DN	68	0.20554	0.0125	0.1219	0.045894	0.5602	0.532914	0.896842
Curated_gene_sets	PID_PI3K_PLC_TRK_PATHWAY	36	0.26019	0.011524	0.15432	0.045895	0.14019	0.532914	0.760052
GO_bp	GLYCOSPHINGOLIPID_METABOLIC_PROCESS	61	0.21105	0.012159	0.12523	0.045976	0.018957	0.532914	0.530613
GO_mf	PROTEIN_FOLDING_CHAPERONE	59	0.19389	0.010986	0.11505	0.045976		0.532914
GO_bp	MUCUS_SECRETION	15	0.43154	0.012344	0.25609	0.045991		0.532914
GO_bp	POSITIVE_REGULATION_OF_HISTONE_DEACETYLASE_ACTIVITY	6	0.67664	0.012244	0.40158	0.046009		0.532914
GO_bp	TRANSITION_BETWEEN_FAST_AND_SLOW_FIBER	7	0.55905	0.010927	0.33216	0.04619		0.534138
GO_mf	CYTOSKELETON_NUCLEAR_MEMBRANE_ANCHOR_ACTIVITY	5	0.73448	0.012133	0.4364	0.046192		0.534138
Curated_gene_sets	REACTOME_CHOLINE_CATABOLISM	6	0.73223	0.01325	0.43511	0.046209		0.534138
GO_bp	VASCULAR_ENDOTHELIAL_GROWTH_FACTOR_SIGNALING_PATHWAY	41	0.27593	0.01304	0.16404	0.046287	0.41241	0.534241	0.864077
Curated_gene_sets	MCGOWAN_RSP6_TARGETS_UP	20	0.36772	0.012144	0.21863	0.0463	0.16719	0.534241	0.781073
GO_cc	NUCLEAR_RNA_EXPORT_FACTOR_COMPLEX	2	0.92398	0.0096544	0.54958	0.046366		0.534241
GO_bp	REGULATION_OF_BRANCHING_MORPHOGENESIS_OF_A_NERVE	5	0.82688	0.01366	0.49193	0.046402		0.534241
GO_bp	MICROTUBULE_DEPOLYMERIZATION	43	0.22458	0.010868	0.13361	0.046407	0.35347	0.534241	0.852009
Curated_gene_sets	CHEN_LVAD_SUPPORT_OF_FAILING_HEART_DN	42	0.25273	0.012088	0.15037	0.046415	0.016515	0.534241	0.529823
GO_bp	REGULATION_OF_CELL_ADHESION_MEDIATED_BY_INTEGRIN	48	0.22526	0.011516	0.13404	0.046438	0.095903	0.534241	0.725462
GO_bp	NUCLEAR_TRANSPORT	314	0.085584	0.011109	0.050947	0.046501	0.6105	0.534604	0.904063
GO_bp	PROTEIN_MODIFICATION_BY_SMALL_PROTEIN_CONJUGATION_OR_REMOVAL	957	0.051428	0.011444	0.030642	0.046648	0.55332	0.53573	0.895639
GO_mf	TRANSCRIPTION_COREPRESSOR_ACTIVITY	173	0.11799	0.011412	0.070306	0.046662	0.4224	0.53573	0.865059
Curated_gene_sets	LIM_MAMMARY_LUMINAL_MATURE_DN	93	0.17722	0.012596	0.1057	0.046821	0.31597	0.537193	0.845316
Curated_gene_sets	PID_PI3KCI_PATHWAY	47	0.24043	0.012163	0.14347	0.046893	0.37027	0.537557	0.854199
GO_bp	NEGATIVE_REGULATION_OF_TOLL_LIKE_RECEPTOR_SIGNALING_PATHWAY	34	0.27537	0.011853	0.16434	0.046916	0.56528	0.537557	0.897351
Curated_gene_sets	PID_TRKR_PATHWAY	60	0.20332	0.011618	0.12143	0.047037	0.17817	0.53858	0.789193
GO_bp	MUSCLE_CELL_DIFFERENTIATION	374	0.0844	0.011936	0.050436	0.047133	0.0082299	0.538999	0.428418
Curated_gene_sets	REACTOME_ADENYLATE_CYCLASE_INHIBITORY_PATHWAY	14	0.44013	0.012163	0.26302	0.047137	0.11152	0.538999	0.74313
GO_bp	COLUMNAR_CUBOIDAL_EPITHELIAL_CELL_DEVELOPMENT	47	0.25162	0.012729	0.15041	0.04718	0.34226	0.539127	0.852009
Curated_gene_sets	GRUETZMANN_PANCREATIC_CANCER_DN	184	0.11279	0.011248	0.067442	0.047223	0.22249	0.539256	0.816126
GO_cc	POSTSYNAPTIC_SPECIALIZATION_INTRACELLULAR_COMPONENT	10	0.50841	0.011876	0.3042	0.047342		0.540252
GO_bp	PROTEIN_LOCALIZATION_TO_CELL_LEADING_EDGE	5	0.74708	0.012341	0.44726	0.047436		0.540906
GO_bp	REGULATION_OF_PEPTIDYL_SERINE_PHOSPHORYLATION	134	0.14446	0.01231	0.086499	0.047463	0.11808	0.540906	0.746897
GO_bp	POSITIVE_REGULATION_OF_RENAL_SODIUM_EXCRETION	12	0.47011	0.012029	0.28189	0.047695	0.66552	0.542386	0.913841
GO_bp	ENTERIC_NERVOUS_SYSTEM_DEVELOPMENT	13	0.46282	0.012326	0.27761	0.047748	0.76196	0.542386	0.932706
Curated_gene_sets	BIOCARTA_CALCINEURIN_PATHWAY	18	0.40374	0.01265	0.24218	0.047753	0.71656	0.542386	0.922383
GO_bp	REGULATION_OF_GLOMERULUS_DEVELOPMENT	5	0.83346	0.013768	0.50003	0.047785	0.58931	0.542386	0.899611
GO_bp	CARDIAC_PACEMAKER_CELL_DIFFERENTIATION	10	0.5745	0.01342	0.34467	0.047786		0.542386
GO_cc	SPINDLE_POLE	164	0.11945	0.011252	0.071671	0.047805	0.23573	0.542386	0.821063
GO_bp	CELLULAR_PIGMENTATION	61	0.19292	0.011114	0.11579	0.047856	0.044755	0.542386	0.631645
Curated_gene_sets	TCGA_GLIOBLASTOMA_MUTATED	8	0.6074	0.012691	0.36458	0.047863	0.013926	0.542386	0.497738
GO_cc	MEIOTIC_SPINDLE	14	0.4553	0.012583	0.27334	0.047895		0.542386
Curated_gene_sets	SHIN_B_CELL_LYMPHOMA_CLUSTER_9	17	0.41073	0.012507	0.24661	0.047912	0.0082901	0.542386	0.428418
Curated_gene_sets	BENPORATH_SOX2_TARGETS	707	0.061202	0.01179	0.036771	0.048022	0.20536	0.543269	0.805156
GO_bp	GROWTH_INVOLVED_IN_HEART_MORPHOGENESIS	4	0.8738	0.012911	0.52521	0.048094		0.543721
GO_bp	PROTEIN_LOCALIZATION_TO_ENDOPLASMIC_RETICULUM	65	0.18083	0.010753	0.10874	0.048166	0.53767	0.543755	0.895178
GO_bp	PHOTOPERIODISM	33	0.25546	0.010833	0.15363	0.048187	0.060662	0.543755	0.673513
GO_bp	PROTEIN_ACYLATION	249	0.095595	0.01107	0.057508	0.048235	0.025071	0.543755	0.559814
Curated_gene_sets	PID_NFKAPPAB_CANONICAL_PATHWAY	22	0.39649	0.013733	0.23854	0.048253	0.072414	0.543755	0.691278
Curated_gene_sets	BUYTAERT_PHOTODYNAMIC_THERAPY_STRESS_UP	795	0.055759	0.011362	0.033553	0.048282	0.093996	0.543755	0.725462
GO_mf	PYRUVATE_DEHYDROGENASE_ACETYL_TRANSFERRING_KINASE_ACTIVITY	4	0.73055	0.010795	0.43975	0.048337		0.543755
Curated_gene_sets	MARTINEZ_RB1_TARGETS_DN	545	0.067565	0.01148	0.040677	0.048366	0.33391	0.543755	0.851341
Curated_gene_sets	WP_MIRNAS_INVOLVED_IN_DNA_DAMAGE_RESPONSE	15	0.38475	0.011006	0.23167	0.04839		0.543755
Curated_gene_sets	PARENT_MTOR_SIGNALING_DN	43	0.25707	0.012441	0.1548	0.048405	0.081447	0.543755	0.712847
GO_bp	ORGANOPHOSPHATE_BIOSYNTHETIC_PROCESS	562	0.063949	0.011028	0.038512	0.048417	0.1939	0.543755	0.79932
GO_bp	WNT_SIGNALING_PATHWAY_INVOLVED_IN_HEART_DEVELOPMENT	11	0.49669	0.012168	0.29937	0.048557		0.544629
GO_bp	BRANCHING_MORPHOGENESIS_OF_AN_EPITHELIAL_TUBE	150	0.13408	0.012084	0.080829	0.048587	0.69919	0.544629	0.919821
GO_bp	PHARYNGEAL_SYSTEM_DEVELOPMENT	29	0.34425	0.013687	0.20754	0.048591	0.17707	0.544629	0.78878
GO_bp	CELLULAR_RESPONSE_TO_ATP	16	0.37915	0.011201	0.22881	0.048759	0.42255	0.546152	0.865059
GO_cc	INTERCALATED_DISC	49	0.22717	0.011734	0.13712	0.048796	0.019621	0.546207	0.534484
Curated_gene_sets	REACTOME_POTENTIAL_THERAPEUTICS_FOR_SARS	92	0.15962	0.011284	0.096368	0.048834		0.546272
GO_bp	NEGATIVE_REGULATION_OF_ANTIGEN_RECEPTOR_MEDIATED_SIGNALING_PATHWAY	31	0.26524	0.010902	0.1602	0.048905	0.208	0.546344	0.805593
Curated_gene_sets	JAZAERI_BREAST_CANCER_BRCA1_VS_BRCA2_DN	41	0.2569	0.01214	0.15522	0.048962	0.0064992	0.546344	0.404813
Curated_gene_sets	CHIANG_LIVER_CANCER_SUBCLASS_POLYSOMY7_DN	25	0.31828	0.01175	0.19231	0.048965	0.061547	0.546344	0.677253
GO_bp	MEMBRANE_PROTEIN_PROTEOLYSIS	55	0.19909	0.010893	0.1203	0.048969	0.076992	0.546344	0.701355
GO_bp	REGULATION_OF_CELLULAR_CARBOHYDRATE_METABOLIC_PROCESS	142	0.12974	0.011379	0.078464	0.049118		0.54722
GO_bp	POSITIVE_REGULATION_OF_MYELOID_CELL_DIFFERENTIATION	97	0.1609	0.011678	0.097342	0.049183	0.35314	0.54722	0.852009
GO_bp	SYNAPTIC_VESICLE_RECYCLING_VIA_ENDOSOME	5	0.70274	0.011609	0.42519	0.049197		0.54722
Curated_gene_sets	CHANG_IMMORTALIZED_BY_HPV31_UP	66	0.19609	0.011749	0.11867	0.049235	0.12023	0.54722	0.747827
GO_bp	PROTEIN_EXPORT_FROM_NUCLEUS	58	0.1848	0.010382	0.11185	0.049256	0.66128	0.54722	0.913053
Curated_gene_sets	KEGG_BLADDER_CANCER	40	0.24597	0.011482	0.14888	0.049263	0.28803	0.54722	0.838608
GO_bp	MITOCHONDRION_ENDOPLASMIC_RETICULUM_MEMBRANE_TETHERING	7	0.62656	0.012246	0.37927	0.049273		0.54722
GO_bp	CONVERGENT_EXTENSION_INVOLVED_IN_ORGANOGENESIS	5	0.57785	0.0095457	0.34998	0.049371		0.54795
Curated_gene_sets	KYNG_NORMAL_AGING_UP	14	0.43904	0.012133	0.2661	0.04949	0.30742	0.548511	0.843091
Curated_gene_sets	REACTOME_INTERLEUKIN_7_SIGNALING	30	0.30183	0.012205	0.18295	0.049501		0.548511
GO_bp	REGULATION_OF_HETEROCHROMATIN_FORMATION	28	0.30213	0.011803	0.18316	0.049531		0.548511
Curated_gene_sets	EPPERT_LSC_R	36	0.25063	0.0111	0.15199	0.049583	0.18785	0.548511	0.797428
Curated_gene_sets	YAO_TEMPORAL_RESPONSE_TO_PROGESTERONE_CLUSTER_13	169	0.1104	0.010555	0.066953	0.049591	0.3447	0.548511	0.852009
GO_mf	GDP_BINDING	67	0.18663	0.011267	0.11321	0.04962	0.20612	0.548511	0.805593
GO_bp	ICOSANOID_CATABOLIC_PROCESS	10	0.44939	0.010497	0.27269	0.049685		0.548511
GO_cc	LEADING_EDGE_MEMBRANE	173	0.11991	0.011598	0.072784	0.049742	0.49271	0.548511	0.885572
Curated_gene_sets	KOBAYASHI_EGFR_SIGNALING_6HR_DN	18	0.3795	0.011891	0.23037	0.049753	0.2319	0.548511	0.820606
Curated_gene_sets	REACTOME_NUCLEAR_EVENTS_KINASE_AND_TRANSCRIPTION_FACTOR_ACTIVATION	59	0.20886	0.011835	0.12683	0.049808	0.38807	0.548511	0.8596
GO_mf	PHOSPHATIDYLINOSITOL_4_5_BISPHOSPHATE_3_KINASE_ACTIVITY	7	0.65268	0.012757	0.39643	0.04985		0.548511
Curated_gene_sets	PID_S1P_S1P4_PATHWAY	14	0.4196	0.011596	0.25488	0.049863	0.39248	0.548511	0.8596
Curated_gene_sets	CHOW_RASSF1_TARGETS_DN	30	0.25687	0.010387	0.15605	0.049885	0.13297	0.548511	0.754417
Curated_gene_sets	RIZKI_TUMOR_INVASIVENESS_3D_UP	199	0.10818	0.011215	0.065723	0.049886	0.16283	0.548511	0.780028
GO_bp	PROTEIN_LOCALIZATION_TO_MICROTUBULE_ORGANIZING_CENTER	34	0.27005	0.011624	0.16411	0.049936		0.548511
GO_bp	REGULATION_OF_CD8_POSITIVE_ALPHA_BETA_T_CELL_DIFFERENTIATION	7	0.597	0.011669	0.3628	0.049938		0.548511
GO_bp	REGULATION_OF_CYTOPLASMIC_TRANSPORT	26	0.30769	0.011584	0.18712	0.050056	0.47932	0.549452	0.882879
GO_bp	RESPONSE_TO_DEXAMETHASONE	43	0.24591	0.011901	0.14963	0.050147	0.54965	0.550095	0.895639
GO_mf	MAP_KINASE_PHOSPHATASE_ACTIVITY	16	0.40858	0.01207	0.24891	0.050357	0.3418	0.551529	0.852009
Curated_gene_sets	YIH_RESPONSE_TO_ARSENITE_C3	27	0.29878	0.011463	0.18208	0.050414	0.069605	0.551529	0.685178
Curated_gene_sets	ONO_AML1_TARGETS_UP	23	0.3424	0.012125	0.20867	0.050422	0.037425	0.551529	0.617247
GO_mf	LYASE_ACTIVITY	194	0.11296	0.011563	0.068846	0.050436	0.065351	0.551529	0.677371
Curated_gene_sets	IIZUKA_LIVER_CANCER_PROGRESSION_G1_G2_UP	12	0.43557	0.011145	0.26548	0.05044	0.44816	0.551529	0.878174
GO_bp	NEGATIVE_REGULATION_OF_RNA_SPLICING	26	0.27592	0.010388	0.16825	0.050519	0.20942	0.552038	0.806658
Curated_gene_sets	LANDIS_ERBB2_BREAST_TUMORS_324_UP	144	0.13002	0.011483	0.079309	0.050573	0.36679	0.55218	0.854199
Curated_gene_sets	DELLA_RESPONSE_TO_TSA_AND_BUTYRATE	20	0.31637	0.010448	0.193	0.050597	0.28866	0.55218	0.838608
Curated_gene_sets	REACTOME_DNA_REPLICATION_PRE_INITIATION	142	0.12405	0.01088	0.075728	0.050713		0.553091
Curated_gene_sets	DACOSTA_UV_RESPONSE_VIA_ERCC3_DN	833	0.059251	0.012345	0.036219	0.050937	0.15359	0.555039	0.774023
GO_bp	REGULATION_OF_DNA_CATABOLIC_PROCESS	10	0.44076	0.010296	0.26946	0.050957		0.555039
Curated_gene_sets	PID_EPHB_FWD_PATHWAY	39	0.25365	0.011692	0.15522	0.051123	0.24144	0.556108	0.822192
GO_bp	REGULATION_OF_MICROTUBULE_NUCLEATION	10	0.46256	0.010805	0.28313	0.051165		0.556108
GO_bp	REGULATION_OF_CENTRIOLE_REPLICATION	23	0.34253	0.01213	0.2097	0.051197	0.30457	0.556108	0.843091
GO_bp	AXIAL_MESODERM_DEVELOPMENT	8	0.61293	0.012807	0.37541	0.051277		0.556108
GO_bp	POSITIVE_REGULATION_OF_ESTABLISHMENT_OF_PROTEIN_LOCALIZATION	298	0.089497	0.011322	0.054818	0.051283	0.66444	0.556108	0.913273
Curated_gene_sets	REACTOME_PHOSPHORYLATION_OF_EMI1	6	0.64597	0.011689	0.39571	0.051304		0.556108
Curated_gene_sets	SHEPARD_BMYB_TARGETS	73	0.182	0.011466	0.11154	0.051378	0.10016	0.556108	0.728802
GO_cc	UBIQUINONE_BIOSYNTHESIS_COMPLEX	6	0.50542	0.009146	0.30984	0.051428		0.556108
GO_mf	BETA_GLUCOSIDASE_ACTIVITY	5	0.73787	0.012189	0.45245	0.05147		0.556108
Curated_gene_sets	KEGG_ACUTE_MYELOID_LEUKEMIA	54	0.22253	0.012064	0.13646	0.051481	0.21146	0.556108	0.80738
Curated_gene_sets	BROWNE_HCMV_INFECTION_18HR_UP	165	0.1205	0.011385	0.073905	0.051513	0.46988	0.556108	0.881856
Curated_gene_sets	BRACHAT_RESPONSE_TO_CISPLATIN	21	0.35065	0.011866	0.21515	0.051582	0.30636	0.556108	0.843091
Curated_gene_sets	KEGG_CALCIUM_SIGNALING_PATHWAY	167	0.12506	0.011887	0.076743	0.051605	0.26372	0.556108	0.830809
GO_bp	EPIGENETIC_REGULATION_OF_GENE_EXPRESSION	149	0.12103	0.010871	0.074289	0.051649		0.556108
GO_bp	REGULATION_OF_MEIOTIC_NUCLEAR_DIVISION	32	0.27271	0.011389	0.16742	0.051669	0.41449	0.556108	0.864278
GO_bp	ADENYLATE_CYCLASE_ACTIVATING_ADRENERGIC_RECEPTOR_SIGNALING_PATHWAY_INVOLVED_IN_HEART_PROCESS	7	0.60376	0.011801	0.37067	0.051683		0.556108
GO_bp	NEGATIVE_REGULATION_OF_SODIUM_ION_TRANSMEMBRANE_TRANSPORT	14	0.47407	0.013101	0.29114	0.051736		0.556108
Curated_gene_sets	ACEVEDO_LIVER_TUMOR_VS_NORMAL_ADJACENT_TISSUE_DN	262	0.094586	0.011231	0.058094	0.051756	0.53361	0.556108	0.892663
GO_bp	HISTONE_H3_K36_DEMETHYLATION	9	0.57225	0.012682	0.35154	0.051791		0.556108
GO_mf	HISTONE_H3_METHYL_LYSINE_36_DEMETHYLASE_ACTIVITY	9	0.57225	0.012682	0.35154	0.051791		0.556108
GO_bp	REGULATION_OF_MITOTIC_SISTER_CHROMATID_SEGREGATION	55	0.20608	0.011276	0.1266	0.051791		0.556108
GO_bp	ENDOCARDIAL_CUSHION_FUSION	5	0.7617	0.012583	0.46793	0.051792		0.556108
GO_bp	REGULATION_OF_INCLUSION_BODY_ASSEMBLY	17	0.35438	0.010791	0.21773	0.051814	0.14982	0.556108	0.771112
GO_bp	METAPHASE_ANAPHASE_TRANSITION_OF_CELL_CYCLE	97	0.15352	0.011142	0.094344	0.051855		0.556108
GO_bp	RESPONSE_TO_PARATHYROID_HORMONE	10	0.48952	0.011435	0.30089	0.051887	0.70056	0.556108	0.920097
Curated_gene_sets	WP_PARKINSONS_DISEASE_PATHWAY	37	0.26122	0.011729	0.16058	0.051906		0.556108
GO_bp	REGULATION_OF_ANION_TRANSPORT	89	0.17206	0.011964	0.1058	0.051953	0.50026	0.55626	0.887501
Curated_gene_sets	MEBARKI_HCC_PROGENITOR_WNT_DN_BLOCKED_BY_FZD8CRD	57	0.21219	0.011819	0.13053	0.05203		0.556672
GO_bp	DNA_CATABOLIC_PROCESS	27	0.27989	0.010738	0.17221	0.052057	0.32076	0.556672	0.848049
Curated_gene_sets	REACTOME_SIGNALING_BY_BMP	27	0.33225	0.012747	0.20455	0.052171	0.2099	0.556971	0.8073
GO_bp	REGULATION_OF_CELL_CELL_ADHESION_MEDIATED_BY_CADHERIN	20	0.33917	0.011201	0.20883	0.052181	0.21924	0.556971	0.813349
GO_bp	POSITIVE_REGULATION_OF_MELANOCYTE_DIFFERENTIATION	5	0.81937	0.013536	0.50456	0.052204		0.556971
GO_mf	OXIDOREDUCTASE_ACTIVITY_ACTING_ON_OTHER_NITROGENOUS_COMPOUNDS_AS_DONORS_CYTOCHROME_AS_ACCEPTOR	4	0.79014	0.011675	0.48659	0.052216		0.556971
GO_bp	IMMUNOLOGICAL_MEMORY_FORMATION_PROCESS	14	0.4697	0.01298	0.28941	0.052307		0.557519
GO_bp	REGULATION_OF_PRO_B_CELL_DIFFERENTIATION	8	0.50559	0.010564	0.31157	0.052333		0.557519
Curated_gene_sets	SENESE_HDAC2_TARGETS_UP	110	0.14241	0.011003	0.087784	0.052385	0.37079	0.557533	0.854199
GO_cc	INTEGRAL_COMPONENT_OF_SYNAPTIC_VESICLE_MEMBRANE	29	0.28774	0.01144	0.17739	0.0524		0.557533
GO_bp	INTRINSIC_APOPTOTIC_SIGNALING_PATHWAY_IN_RESPONSE_TO_OSMOTIC_STRESS	8	0.4633	0.0096803	0.28591	0.052575		0.558706
GO_bp	POSITIVE_REGULATION_OF_VASCULAR_ASSOCIATED_SMOOTH_MUSCLE_CELL_PROLIFERATION	35	0.27547	0.01203	0.16999	0.052576		0.558706
GO_bp	REGULATION_OF_HISTONE_DEACETYLATION	40	0.23787	0.011103	0.14682	0.052611	0.017637	0.558729	0.530613
Curated_gene_sets	PAL_PRMT5_TARGETS_UP	192	0.10544	0.010738	0.065104	0.052679	0.37288	0.559082	0.854199
GO_bp	ACTIVATION_OF_PHOSPHOLIPASE_D_ACTIVITY	6	0.54222	0.0098119	0.33495	0.052752		0.559082
GO_bp	REGULATION_OF_CHONDROCYTE_DIFFERENTIATION	53	0.2244	0.012053	0.13864	0.05278	0.2477	0.559082	0.827288
GO_cc	CLATHRIN_COATED_ENDOCYTIC_VESICLE	86	0.17832	0.01219	0.11019	0.052816	0.0006038	0.559082	0.14956
GO_bp	CEREBELLAR_PURKINJE_CELL_LAYER_DEVELOPMENT	26	0.29062	0.010942	0.17967	0.052886	0.66306	0.559082	0.913273
GO_cc	RECYCLING_ENDOSOME	190	0.10723	0.010864	0.066312	0.052943	0.10096	0.559082	0.728802
GO_bp	N_TERMINAL_PROTEIN_AMINO_ACID_MODIFICATION	30	0.25743	0.01041	0.15922	0.052969	0.71834	0.559082	0.922728
Curated_gene_sets	DING_LUNG_CANCER_MUTATED_FREQUENTLY	12	0.44071	0.011276	0.27265	0.053016	0.0023912	0.559082	0.270943
GO_cc	ENDOLYSOSOME_LUMEN	5	0.79192	0.013082	0.48994	0.053016		0.559082
Curated_gene_sets	PID_GMCSF_PATHWAY	35	0.26581	0.011608	0.16448	0.053049	0.23344	0.559082	0.820606
GO_bp	REGULATION_OF_CARTILAGE_DEVELOPMENT	70	0.19488	0.012024	0.1206	0.053058	0.598	0.559082	0.90175
GO_cc	AP_TYPE_MEMBRANE_COAT_ADAPTOR_COMPLEX	34	0.25456	0.010957	0.15754	0.053072	0.01611	0.559082	0.523133
GO_bp	REGULATION_OF_CELLULAR_SENESCENCE	44	0.22316	0.010925	0.13811	0.053072	0.26472	0.559082	0.830809
Curated_gene_sets	RAMASWAMY_METASTASIS_UP	61	0.19476	0.01122	0.12064	0.053226	0.4814	0.560357	0.883119
GO_bp	NEGATIVE_REGULATION_OF_NEURON_APOPTOTIC_PROCESS	146	0.13138	0.011683	0.081419	0.053314	0.067089	0.5606	0.67838
Curated_gene_sets	KIM_GERMINAL_CENTER_T_HELPER_UP	59	0.22243	0.012603	0.1379	0.053382	0.025566	0.5606	0.560295
GO_bp	REGULATION_OF_DENDRITE_MORPHOGENESIS	59	0.19589	0.0111	0.12145	0.053391	0.077504	0.5606	0.701355
GO_bp	IMMUNOLOGICAL_MEMORY_PROCESS	17	0.42252	0.012866	0.262	0.053418		0.5606
GO_bp	MHC_CLASS_II_BIOSYNTHETIC_PROCESS	20	0.32601	0.010767	0.20219	0.053443		0.5606
Curated_gene_sets	TSUNODA_CISPLATIN_RESISTANCE_UP	14	0.39689	0.010968	0.24618	0.053468	0.35988	0.5606	0.852009
GO_bp	T_HELPER_17_TYPE_IMMUNE_RESPONSE	42	0.24141	0.011547	0.14977	0.053499		0.5606
Curated_gene_sets	MARCINIAK_ER_STRESS_RESPONSE_VIA_CHOP	21	0.31688	0.010723	0.1966	0.053513	0.082274	0.5606	0.714764
GO_bp	REGULATION_OF_ANTIBACTERIAL_PEPTIDE_PRODUCTION	6	0.70714	0.012796	0.43889	0.053576		0.560663
Curated_gene_sets	MYLLYKANGAS_AMPLIFICATION_HOT_SPOT_23	19	0.36337	0.011697	0.22554	0.053585	0.2231	0.560663	0.816126
GO_bp	PHOSPHATIDYLCHOLINE_BIOSYNTHETIC_PROCESS	28	0.27849	0.01088	0.17289	0.05362	0.029696	0.560684	0.588998
GO_cc	U2AF_COMPLEX	4	0.59324	0.0087656	0.3685	0.053724		0.560902
GO_bp	NEGATIVE_REGULATION_OF_GENE_EXPRESSION	942	0.049657	0.010968	0.030852	0.053761	0.020914	0.560902	0.537747
Curated_gene_sets	GARGALOVIC_RESPONSE_TO_OXIDIZED_PHOSPHOLIPIDS_GREEN_UP	26	0.33055	0.012445	0.20551	0.053876	0.29808	0.560902	0.840786
GO_bp	NEURON_PROJECTION_GUIDANCE	229	0.10929	0.012143	0.067946	0.053877	0.46445	0.560902	0.880153
Curated_gene_sets	XU_GH1_AUTOCRINE_TARGETS_UP	173	0.1169	0.011307	0.072686	0.053903	0.70568	0.560902	0.920589
GO_mf	DOUBLE_STRANDED_RNA_ADENOSINE_DEAMINASE_ACTIVITY	6	0.67311	0.012181	0.41855	0.053904		0.560902
GO_bp	REGULATION_OF_ESTABLISHMENT_OF_PROTEIN_LOCALIZATION	495	0.069868	0.011329	0.043445	0.053906		0.560902
GO_bp	NEGATIVE_REGULATION_OF_KINASE_ACTIVITY	226	0.099929	0.011031	0.062167	0.053989	0.19123	0.560902	0.798512
Curated_gene_sets	SMIRNOV_CIRCULATING_ENDOTHELIOCYTES_IN_CANCER_UP	152	0.1284	0.011648	0.079895	0.054024	0.013287	0.560902	0.494885
GO_bp	REGULATION_OF_T_HELPER_17_CELL_DIFFERENTIATION	19	0.32885	0.010586	0.20464	0.054039		0.560902
GO_bp	NEGATIVE_REGULATION_OF_CYTOKINESIS	7	0.57221	0.011184	0.35611	0.054055		0.560902
GO_bp	REGULATION_OF_ASTROCYTE_ACTIVATION	5	0.79292	0.013099	0.49348	0.054061		0.560902
GO_mf	LIPASE_ACTIVATOR_ACTIVITY	15	0.35292	0.010095	0.21969	0.054099	0.33547	0.560902	0.851978
GO_bp	SPHINGOLIPID_BIOSYNTHETIC_PROCESS	111	0.15052	0.011682	0.093699	0.054103	0.021833	0.560902	0.545122
GO_bp	CATECHOL_CONTAINING_COMPOUND_METABOLIC_PROCESS	49	0.22961	0.01186	0.14301	0.054189		0.561057
Curated_gene_sets	GROSS_ELK3_TARGETS_DN	33	0.27117	0.0115	0.16892	0.054221	0.21596	0.561057	0.812482
GO_bp	POSITIVE_REGULATION_OF_CHROMOSOME_SEGREGATION	25	0.25557	0.0094351	0.15922	0.054247	0.64832	0.561057	0.911572
GO_mf	CARBOHYDRATE_PHOSPHATASE_ACTIVITY	9	0.53669	0.011893	0.33437	0.05425	0.27124	0.561057	0.834965
GO_bp	HISTONE_H4_K16_ACETYLATION	23	0.29548	0.010464	0.18414	0.05429	0.0080597	0.561129	0.428418
GO_bp	REPLICATION_FORK_PROTECTION	9	0.47545	0.010536	0.29654	0.054441		0.562347
Curated_gene_sets	WP_DYRK1A	61	0.1903	0.010963	0.11876	0.05454		0.562716
GO_bp	TRICUSPID_VALVE_MORPHOGENESIS	5	0.78536	0.012974	0.49015	0.054556		0.562716
GO_bp	NEGATIVE_REGULATION_OF_INTERLEUKIN_18_PRODUCTION	3	0.9374	0.011996	0.58511	0.054576		0.562716
GO_bp	REGULATION_OF_MEGAKARYOCYTE_DIFFERENTIATION	33	0.26837	0.011381	0.16765	0.054726	0.22234	0.563661	0.816126
Curated_gene_sets	WP_HIJACK_OF_UBIQUITINATION_BY_SARSCOV2	8	0.50697	0.010593	0.31673	0.054734		0.563661
GO_bp	ANTIMICROBIAL_PEPTIDE_PRODUCTION	10	0.54099	0.012637	0.33828	0.05489		0.564155
GO_bp	RESPONSE_TO_ANTIBIOTIC	46	0.21297	0.010659	0.13317	0.054898	0.17525	0.564155	0.788541
Curated_gene_sets	REACTOME_RUNX1_INTERACTS_WITH_CO_FACTORS_WHOSE_PRECISE_EFFECT_ON_RUNX1_TARGETS_IS_NOT_KNOWN	36	0.24792	0.01098	0.15507	0.054942		0.564155
GO_bp	PIGMENT_ACCUMULATION	11	0.49227	0.01206	0.3079	0.054942	0.21821	0.564155	0.813106
Curated_gene_sets	KEGG_GLUTATHIONE_METABOLISM	47	0.22804	0.011537	0.14264	0.054948	0.29277	0.564155	0.840106
GO_mf	GUANYL_NUCLEOTIDE_BINDING	371	0.076399	0.010762	0.047828	0.055103	0.074879	0.565022	0.693157
GO_mf	G_PROTEIN_COUPLED_GLUTAMATE_RECEPTOR_BINDING	11	0.50199	0.012298	0.3143	0.055124		0.565022
Curated_gene_sets	TIAN_TNF_SIGNALING_VIA_NFKB	26	0.33746	0.012705	0.21135	0.055179	0.12212	0.565022	0.747827
GO_bp	MICROTUBULE_NUCLEATION	37	0.23759	0.010667	0.14884	0.055223	0.41266	0.565022	0.864077
Curated_gene_sets	GARGALOVIC_RESPONSE_TO_OXIDIZED_PHOSPHOLIPIDS_GREY_UP	17	0.37763	0.011499	0.23657	0.055226	0.051418	0.565022	0.64326
GO_bp	POSITIVE_REGULATION_OF_NEUROINFLAMMATORY_RESPONSE	15	0.42764	0.012232	0.26791	0.055232		0.565022
GO_bp	NEGATIVE_REGULATION_OF_BIOSYNTHETIC_PROCESS	1481	0.040732	0.011104	0.025525	0.055276		0.565132
Curated_gene_sets	AIYAR_COBRA1_TARGETS_UP	38	0.25599	0.011648	0.16045	0.055315	0.066803	0.565191	0.678367
GO_bp	NEGATIVE_REGULATION_OF_PROTEIN_CATABOLIC_PROCESS	101	0.14183	0.010502	0.088982	0.05549	0.63669	0.566451	0.906944
GO_bp	PROTEIN_POLYMERIZATION	265	0.092372	0.01103	0.057959	0.055505	0.5433	0.566451	0.895634
Curated_gene_sets	SEKI_INFLAMMATORY_RESPONSE_LPS_UP	76	0.18709	0.012026	0.11742	0.055551	0.61544	0.56658	0.904063
Curated_gene_sets	GAUSSMANN_MLL_AF4_FUSION_TARGETS_C_DN	22	0.3515	0.012174	0.2207	0.055631	0.46981	0.566957	0.881856
Curated_gene_sets	REACTOME_LYSOSOME_VESICLE_BIOGENESIS	33	0.24948	0.01058	0.15669	0.055677	0.03206	0.566957	0.597052
Curated_gene_sets	IVANOVA_HEMATOPOIESIS_STEM_CELL_LONG_TERM	209	0.10615	0.011274	0.066671	0.055688	0.087605	0.566957	0.721155
Curated_gene_sets	GENTILE_RESPONSE_CLUSTER_D3	52	0.20439	0.010874	0.12842	0.055747	0.18195	0.567113	0.79378
Curated_gene_sets	KEGG_GLYCEROPHOSPHOLIPID_METABOLISM	75	0.17183	0.010973	0.10801	0.055829	0.40813	0.567113	0.861836
GO_bp	DNA_REPAIR	555	0.060396	0.010353	0.037976	0.055883	0.47061	0.567113	0.881856
GO_bp	NEGATIVE_REGULATION_OF_VIRAL_LIFE_CYCLE	24	0.3291	0.011905	0.20696	0.055905		0.567113
GO_bp	FORMATION_OF_ANATOMICAL_BOUNDARY	7	0.58732	0.011479	0.36935	0.055909		0.567113
GO_bp	OUTFLOW_TRACT_SEPTUM_MORPHOGENESIS	26	0.33687	0.012683	0.21187	0.05593	0.30362	0.567113	0.843028
Curated_gene_sets	STARK_PREFRONTAL_CORTEX_22Q11_DELETION_DN	500	0.062534	0.01019	0.039332	0.055937	0.3393	0.567113	0.852009
Curated_gene_sets	BANG_VERTEPORFIN_ENDOMETRIAL_CANCER_CELLS_UP	18	0.37308	0.01169	0.23484	0.056077		0.567702
GO_bp	REGULATION_OF_PROTEIN_UBIQUITINATION	195	0.10716	0.010998	0.067457	0.056089		0.567702
Curated_gene_sets	HELLEBREKERS_SILENCED_DURING_TUMOR_ANGIOGENESIS	75	0.18424	0.011765	0.11599	0.056113	0.22865	0.567702	0.820156
GO_cc	CILIARY_TIP	47	0.20708	0.010476	0.13038	0.05613	0.25955	0.567702	0.828524
Curated_gene_sets	MARTINEZ_RB1_AND_TP53_TARGETS_DN	586	0.063138	0.011111	0.039773	0.056213	0.22743	0.567702	0.818364
Curated_gene_sets	HOFFMANN_SMALL_PRE_BII_TO_IMMATURE_B_LYMPHOCYTE_DN	36	0.25847	0.011447	0.16282	0.056218	0.019863	0.567702	0.535597
GO_cc	MKS_COMPLEX	13	0.36434	0.0097027	0.22953	0.056229		0.567702
Curated_gene_sets	ODONNELL_TFRC_TARGETS_UP	345	0.083339	0.011329	0.052518	0.056282	0.23651	0.5679	0.821063
GO_bp	TYPE_B_PANCREATIC_CELL_PROLIFERATION	27	0.28207	0.010822	0.17785	0.056377		0.568521
GO_bp	CENTRAL_NERVOUS_SYSTEM_DEVELOPMENT	1000	0.049807	0.011316	0.03141	0.056412	0.26969	0.568537	0.83438
Curated_gene_sets	MISIAK_ANAPLASTIC_THYROID_CARCINOMA_DN	18	0.41671	0.013057	0.26296	0.056524		0.568814
GO_bp	MODULATION_BY_HOST_OF_VIRAL_PROCESS	41	0.23888	0.011289	0.15075	0.056539	0.50674	0.568814	0.887694
GO_bp	CELLULAR_RESPONSE_TO_UNFOLDED_PROTEIN	96	0.14831	0.010709	0.093595	0.05654		0.568814
Curated_gene_sets	BIOCARTA_GPCR_PATHWAY	28	0.28477	0.011125	0.17976	0.056591	0.7248	0.568875	0.923324
GO_bp	REGULATION_OF_STEM_CELL_DIFFERENTIATION	80	0.15785	0.010409	0.099654	0.056613	0.053779	0.568875	0.651689
GO_bp	MAINTENANCE_OF_LENS_TRANSPARENCY	7	0.65442	0.012791	0.41356	0.056786		0.569522
GO_bp	VIRAL_PROCESS	404	0.076325	0.01121	0.048248	0.056841		0.569522
GO_bp	REGULATION_OF_HEPATOCYTE_PROLIFERATION	15	0.34031	0.0097345	0.21518	0.056888	0.26629	0.569522	0.83199
Curated_gene_sets	WP_4249_HEDGEHOG_SIGNALING_PATHWAY	43	0.23168	0.011212	0.1465	0.056898		0.569522
GO_bp	SUBSTRATE_DEPENDENT_CELL_MIGRATION_CELL_EXTENSION	8	0.54876	0.011466	0.34703	0.056914		0.569522
Curated_gene_sets	FORTSCHEGGER_PHF8_TARGETS_UP	257	0.096551	0.011356	0.061059	0.056918	0.11024	0.569522	0.742673
GO_mf	DYNEIN_LIGHT_CHAIN_BINDING	10	0.42927	0.010027	0.27155	0.056969		0.569522
Curated_gene_sets	DAZARD_RESPONSE_TO_UV_SCC_DN	113	0.1412	0.011056	0.089325	0.056977	0.62748	0.569522	0.905299
GO_mf	SULFATE_BINDING	5	0.67263	0.011112	0.42552	0.056979		0.569522
GO_bp	NEGATIVE_REGULATION_OF_RNA_METABOLIC_PROCESS	1294	0.043279	0.011089	0.027385	0.057016		0.569557
GO_bp	MAINTENANCE_OF_CELL_POLARITY	19	0.3777	0.012158	0.23914	0.057127	0.5644	0.570055	0.897351
Curated_gene_sets	BIOCARTA_CXCR4_PATHWAY	19	0.35083	0.011293	0.22213	0.057133	0.44606	0.570055	0.87686
GO_bp	REGULATION_OF_PANCREATIC_JUICE_SECRETION	7	0.46713	0.0091302	0.29586	0.057186		0.570249
GO_bp	CITRATE_METABOLIC_PROCESS	5	0.81803	0.013513	0.51858	0.057354		0.571589
GO_bp	RELAXATION_OF_CARDIAC_MUSCLE	17	0.40478	0.012326	0.25668	0.057409	0.46047	0.571802	0.880153
GO_mf	HISTONE_METHYLTRANSFERASE_BINDING	12	0.42555	0.010889	0.27003	0.057532		0.571978
GO_bp	ARACHIDONIC_ACID_METABOLIC_PROCESS	54	0.21802	0.01182	0.13838	0.057575	0.1703	0.571978	0.782369
GO_bp	VENTRICULAR_CARDIAC_MUSCLE_CELL_DIFFERENTIATION	14	0.48314	0.013352	0.30668	0.057593	0.22626	0.571978	0.818364
Curated_gene_sets	SIG_PIP3_SIGNALING_IN_CARDIAC_MYOCTES	63	0.18803	0.011009	0.11938	0.057628	0.2281	0.571978	0.819391
Curated_gene_sets	MORI_SMALL_PRE_BII_LYMPHOCYTE_DN	74	0.15768	0.010002	0.10013	0.057657	0.017311	0.571978	0.530613
GO_bp	INTRINSIC_APOPTOTIC_SIGNALING_PATHWAY_IN_RESPONSE_TO_DNA_DAMAGE_BY_P53_CLASS_MEDIATOR	42	0.22751	0.010882	0.14447	0.057661	0.53846	0.571978	0.895178
Curated_gene_sets	HUTTMANN_B_CLL_POOR_SURVIVAL_DN	57	0.20346	0.011332	0.12921	0.057681	0.17946	0.571978	0.792218
GO_bp	POSITIVE_REGULATION_OF_MEGAKARYOCYTE_DIFFERENTIATION	10	0.49062	0.01146	0.31161	0.057696		0.571978
GO_bp	RESPONSE_TO_INORGANIC_SUBSTANCE	530	0.0658	0.01103	0.041825	0.057844	0.23203	0.57209	0.820606
Curated_gene_sets	WP_SPHINGOLIPID_METABOLISM_OVERVIEW	23	0.34106	0.012078	0.21684	0.05788		0.57209
Curated_gene_sets	BLANCO_MELO_COVID19_SARS_COV_2_INFECTION_A594_CELLS_DN	72	0.17427	0.010904	0.11082	0.057924		0.57209
Curated_gene_sets	REACTOME_P2Y_RECEPTORS	9	0.50217	0.011129	0.31941	0.057963	0.030647	0.57209	0.592899
Curated_gene_sets	REACTOME_FLT3_SIGNALING_THROUGH_SRC_FAMILY_KINASES	6	0.51121	0.0092508	0.32517	0.057966		0.57209
Curated_gene_sets	WP_ENDODERM_DIFFERENTIATION	134	0.13782	0.011745	0.087667	0.05797		0.57209
Curated_gene_sets	IBRAHIM_NRF1_UP	405	0.069749	0.010256	0.044372	0.057996		0.57209
GO_bp	REGULATION_OF_DENDRITIC_SPINE_MORPHOGENESIS	40	0.24266	0.011327	0.15438	0.058005	0.0099434	0.57209	0.449971
Curated_gene_sets	SU_THYMUS	19	0.37366	0.012028	0.23778	0.058047	0.56855	0.57209	0.897351
GO_bp	NEGATIVE_REGULATION_OF_HISTONE_MODIFICATION	43	0.21293	0.010304	0.13553	0.058098	0.027604	0.57209	0.570894
GO_bp	POSITIVE_REGULATION_OF_TRANSCRIPTION_BY_RNA_POLYMERASE_II	1186	0.044823	0.01103	0.02854	0.058154		0.57209
GO_cc	VACUOLAR_LUMEN	168	0.11385	0.010853	0.072497	0.058165	7.34e-05	0.57209	0.0622993
GO_bp	NOREPINEPHRINE_TRANSPORT	22	0.36048	0.012485	0.22954	0.058166		0.57209
Curated_gene_sets	IWANAGA_CARCINOGENESIS_BY_KRAS_PTEN_DN	343	0.082146	0.011135	0.052316	0.058193	0.52843	0.57209	0.892455
GO_bp	NEGATIVE_REGULATION_OF_MEGAKARYOCYTE_DIFFERENTIATION	16	0.38572	0.011395	0.24568	0.058217	0.26679	0.57209	0.832
GO_cc	DISTAL_AXON	262	0.093622	0.011117	0.059641	0.058246		0.57209
GO_bp	DEOXYRIBONUCLEOTIDE_METABOLIC_PROCESS	45	0.22061	0.010921	0.14057	0.058285	0.10741	0.572143	0.740384
Curated_gene_sets	REACTOME_SIGNALING_BY_RNF43_MUTANTS	8	0.49222	0.010284	0.31389	0.058435		0.573267
Curated_gene_sets	REACTOME_RAF_ACTIVATION	33	0.25066	0.01063	0.15988	0.058467		0.573267
GO_bp	ACTIN_NUCLEATION	55	0.18128	0.0099184	0.11565	0.058512	0.12493	0.573275	0.750591
GO_bp	REGULATION_OF_MITOCHONDRIAL_DNA_METABOLIC_PROCESS	9	0.40977	0.009081	0.26153	0.058584		0.573275
GO_mf	ATPASE_REGULATOR_ACTIVITY	13	0.35839	0.0095443	0.22878	0.058621	0.27325	0.573275	0.836799
GO_cc	AXON_INITIAL_SEGMENT	20	0.36604	0.012089	0.23377	0.058707	0.070478	0.573275	0.687238
Curated_gene_sets	WP_GAMMAGLUTAMYL_CYCLE_FOR_THE_BIOSYNTHESIS_AND_DEGRADATION_OF_GLUTATHIONE_INCLUDING_DISEASES	6	0.50817	0.0091957	0.32457	0.058724		0.573275
GO_mf	ALCOHOL_DEHYDROGENASE_ACTIVITY_ZINC_DEPENDENT	7	0.86947	0.016994	0.55541	0.058748		0.573275
GO_cc	ROD_PHOTORECEPTOR_OUTER_SEGMENT	5	0.64806	0.010706	0.41402	0.058766		0.573275
Curated_gene_sets	PID_LPA4_PATHWAY	14	0.38481	0.010635	0.24586	0.058785	0.43965	0.573275	0.874145
GO_bp	SYNAPSE_ORGANIZATION	397	0.077321	0.011259	0.04941	0.058816	0.00058281	0.573275	0.14956
GO_cc	PROTEIN_KINASE_COMPLEX	123	0.12872	0.010512	0.082263	0.058837	0.0059116	0.573275	0.396003
GO_bp	MYELOID_CELL_DIFFERENTIATION	383	0.077142	0.011038	0.049302	0.058839	0.25291	0.573275	0.828524
GO_bp	ORGAN_INDUCTION	23	0.33977	0.012032	0.21732	0.058988	0.4941	0.573923	0.88628
GO_bp	SEROTONIN_TRANSPORT	17	0.42884	0.013058	0.27443	0.059078		0.573923
GO_bp	BRUSH_BORDER_ASSEMBLY	5	0.61255	0.010119	0.39203	0.059093		0.573923
GO_mf	CHAPERONE_BINDING	102	0.14373	0.010695	0.092004	0.059133	0.25652	0.573923	0.828524
GO_bp	NEUROMUSCULAR_PROCESS	149	0.12266	0.011018	0.078521	0.059141	0.43061	0.573923	0.87029
Curated_gene_sets	APPEL_IMATINIB_RESPONSE	32	0.26036	0.010873	0.16668	0.059147	0.021365	0.573923	0.541984
GO_bp	CELLULAR_RESPONSE_TO_SODIUM_ARSENITE	5	0.59607	0.0098468	0.38176	0.05923		0.573923
Curated_gene_sets	LINDVALL_IMMORTALIZED_BY_TERT_UP	63	0.19783	0.011582	0.12671	0.059242	0.66036	0.573923	0.912967
GO_mf	CYSTEINE_TYPE_ENDOPEPTIDASE_ACTIVITY_INVOLVED_IN_APOPTOTIC_SIGNALING_PATHWAY	10	0.594	0.013875	0.3805	0.059259		0.573923
GO_bp	MEMBRANE_PROTEIN_INTRACELLULAR_DOMAIN_PROTEOLYSIS	12	0.36959	0.0094568	0.23677	0.059271	0.087623	0.573923	0.721155
Curated_gene_sets	REACTOME_RECRUITMENT_OF_MITOTIC_CENTROSOME_PROTEINS_AND_COMPLEXES	78	0.16072	0.010466	0.10296	0.059277	0.70869	0.573923	0.920589
GO_bp	ASPARTATE_FAMILY_AMINO_ACID_CATABOLIC_PROCESS	17	0.34119	0.010389	0.21863	0.059319	0.00051172	0.574003	0.136258
GO_bp	NEGATIVE_REGULATION_OF_PROTEIN_METABOLIC_PROCESS	990	0.047958	0.010844	0.030741	0.05938	0.3086	0.574266	0.843091
Curated_gene_sets	REACTOME_AKT_PHOSPHORYLATES_TARGETS_IN_THE_CYTOSOL	14	0.37679	0.010413	0.24168	0.059504	0.19888	0.574295	0.801502
Curated_gene_sets	PID_EPHA2_FWD_PATHWAY	19	0.32592	0.010491	0.20907	0.059517	0.10851	0.574295	0.740384
GO_mf	ADP_BINDING	30	0.27057	0.010941	0.17361	0.059563	0.47406	0.574295	0.882879
Curated_gene_sets	PARK_APL_PATHOGENESIS_DN	47	0.22404	0.011334	0.1438	0.059618	0.076925	0.574295	0.701355
Curated_gene_sets	WP_4HYDROXYTAMOXIFEN_DEXAMETHASONE_AND_RETINOIC_ACIDS_REGULATION_OF_P27_EXPRESSION	18	0.36678	0.011492	0.23546	0.05966		0.574295
GO_bp	POSITIVE_REGULATION_OF_PEPTIDYL_SERINE_PHOSPHORYLATION	104	0.15053	0.011311	0.096642	0.059669	0.075305	0.574295	0.695038
GO_bp	CELLULAR_ANION_HOMEOSTASIS	20	0.35026	0.011568	0.22491	0.059705	0.86996	0.574295	0.958271
GO_bp	VIRAL_RELEASE_FROM_HOST_CELL	28	0.23904	0.0093388	0.15355	0.059773		0.574295
Curated_gene_sets	KYNG_RESPONSE_TO_H2O2	65	0.16652	0.0099022	0.10699	0.059807	0.57062	0.574295	0.897351
GO_bp	PURINE_NUCLEOSIDE_TRIPHOSPHATE_CATABOLIC_PROCESS	5	0.55684	0.0091988	0.35778	0.059818		0.574295
Curated_gene_sets	MARTORIATI_MDM4_TARGETS_NEUROEPITHELIUM_DN	151	0.12407	0.011218	0.079719	0.059829	0.38186	0.574295	0.85749
Curated_gene_sets	WP_MTHFR_DEFICIENCY	23	0.27557	0.0097588	0.17708	0.059836		0.574295
GO_bp	CARDIAC_EPITHELIAL_TO_MESENCHYMAL_TRANSITION	37	0.25944	0.011649	0.16673	0.059854	0.20096	0.574295	0.801695
GO_bp	REGULATION_OF_SYNAPSE_STRUCTURE_OR_ACTIVITY	199	0.10785	0.01118	0.069321	0.059881	0.024834	0.574295	0.558045
GO_bp	REGULATION_OF_HEMATOPOIETIC_PROGENITOR_CELL_DIFFERENTIATION	40	0.20705	0.0096649	0.13308	0.05989	0.21173	0.574295	0.80738
GO_bp	CELLULAR_RESPONSE_TO_HEAT	61	0.18644	0.010741	0.11996	0.060073	0.97216	0.575327	0.986704
GO_bp	NEGATIVE_REGULATION_OF_NUCLEOTIDE_METABOLIC_PROCESS	23	0.30218	0.010701	0.19444	0.060088	0.11268	0.575327	0.74313
GO_bp	AXONOGENESIS_INVOLVED_IN_INNERVATION	8	0.57165	0.011944	0.3679	0.060125		0.575327
GO_bp	CORONARY_VASCULATURE_DEVELOPMENT	44	0.23132	0.011324	0.14888	0.060133	0.058283	0.575327	0.669831
Curated_gene_sets	HADDAD_T_LYMPHOCYTE_AND_NK_PROGENITOR_UP	75	0.18825	0.012021	0.12119	0.060171	0.026894	0.575331	0.567035
GO_bp	CELL_MATRIX_ADHESION	226	0.10171	0.011228	0.065498	0.06023	0.35084	0.575331	0.852009
Curated_gene_sets	WP_IMATINIB_AND_CHRONIC_MYELOID_LEUKEMIA	19	0.37275	0.011999	0.24003	0.060235		0.575331
Curated_gene_sets	BARRIER_COLON_CANCER_RECURRENCE_DN	17	0.33314	0.010144	0.21469	0.060373	0.5938	0.576325	0.900807
Curated_gene_sets	PETRETTO_HEART_MASS_QTL_CIS_UP	32	0.23643	0.0098736	0.15247	0.060499	0.27719	0.577203	0.836941
GO_bp	IMMUNE_SYSTEM_DEVELOPMENT	984	0.048517	0.010939	0.031307	0.060616	0.41711	0.577976	0.864278
GO_cc	CENTRIOLAR_SATELLITE	98	0.13905	0.010144	0.089748	0.060659	0.19174	0.577976	0.7993
Curated_gene_sets	BIOCARTA_BARRESTIN_SRC_PATHWAY	17	0.36085	0.010988	0.23293	0.060682	0.34273	0.577976	0.852009
GO_cc	CILIARY_ROOTLET	12	0.43438	0.011115	0.28046	0.060721		0.578023
GO_bp	NEGATIVE_REGULATION_OF_BINDING	157	0.11594	0.010688	0.074883	0.06078	0.31794	0.578261	0.846172
GO_bp	REGULATION_OF_PLATELET_DERIVED_GROWTH_FACTOR_RECEPTOR_SIGNALING_PATHWAY	23	0.30974	0.010969	0.20009	0.060821	0.11659	0.578327	0.746897
GO_bp	TRNA_THREONYLCARBAMOYLADENOSINE_MODIFICATION	5	0.53164	0.0087825	0.34378	0.061008		0.579781
GO_bp	HISTONE_H2A_ACETYLATION	20	0.27397	0.0090479	0.17723	0.061081	0.03274	0.58015	0.603311
GO_bp	POSITIVE_REGULATION_OF_MULTICELLULAR_ORGANISMAL_PROCESS	1439	0.040961	0.011021	0.026508	0.061155	0.51442	0.58023	0.890086
Curated_gene_sets	ELVIDGE_HYPOXIA_BY_DMOG_UP	129	0.13791	0.011533	0.089277	0.061207	0.1379	0.58023	0.757099
GO_bp	NEGATIVE_REGULATION_OF_CALCIUM_ION_IMPORT_ACROSS_PLASMA_MEMBRANE	5	0.63184	0.010438	0.40904	0.061221		0.58023
GO_bp	NEGATIVE_REGULATION_OF_IRE1_MEDIATED_UNFOLDED_PROTEIN_RESPONSE	5	0.63808	0.010541	0.41309	0.061226		0.58023
GO_mf	PHOSPHATASE_ACTIVITY	267	0.087386	0.010473	0.056618	0.061372		0.580897
Curated_gene_sets	FLECHNER_BIOPSY_KIDNEY_TRANSPLANT_REJECTED_VS_OK_DN	528	0.065715	0.010995	0.04258	0.061385	0.33571	0.580897	0.851978
GO_bp	NEGATIVE_REGULATION_OF_URINE_VOLUME	4	0.8106	0.011977	0.52527	0.061399		0.580897
GO_bp	POSITIVE_REGULATION_OF_HYDROGEN_PEROXIDE_METABOLIC_PROCESS	5	0.66719	0.011022	0.43267	0.061541		0.581525
GO_bp	REGULATION_OF_DEFENSE_RESPONSE_TO_FUNGUS	5	0.55247	0.0091265	0.35829	0.061553		0.581525
GO_bp	POSITIVE_REGULATION_OF_RETINOIC_ACID_RECEPTOR_SIGNALING_PATHWAY	5	0.78071	0.012897	0.50636	0.061568		0.581525
Curated_gene_sets	AUNG_GASTRIC_CANCER	48	0.19157	0.009794	0.12431	0.061649	0.79001	0.581967	0.938547
GO_bp	REGULATION_OF_PH	92	0.14511	0.010258	0.094187	0.061708	0.02554	0.582141	0.560295
GO_bp	REGULATION_OF_GROWTH	584	0.061792	0.010856	0.040113	0.061736	0.045762	0.582141	0.631645
GO_bp	AGGREPHAGY	10	0.46334	0.010823	0.30097	0.061851		0.582902
GO_bp	GRANZYME_MEDIATED_PROGRAMMED_CELL_DEATH_SIGNALING_PATHWAY	7	0.5654	0.011051	0.36734	0.061887		0.582918
GO_mf	GTPASE_INHIBITOR_ACTIVITY	12	0.42234	0.010807	0.27454	0.061989	0.67809	0.583555	0.915582
GO_bp	COMMISSURAL_NEURON_AXON_GUIDANCE	11	0.46743	0.011451	0.30398	0.062071		0.583974
Curated_gene_sets	BIOCARTA_NDKDYNAMIN_PATHWAY	17	0.39815	0.012124	0.25918	0.062254	0.51453	0.583974	0.890086
GO_cc	SITE_OF_POLARIZED_GROWTH	161	0.11526	0.010759	0.075034	0.062257	0.13519	0.583974	0.756255
GO_bp	POSITIVE_REGULATION_OF_DNA_METABOLIC_PROCESS	289	0.082198	0.010243	0.053513	0.062273	0.48513	0.583974	0.884563
GO_bp	GLUCAN_BIOSYNTHETIC_PROCESS	40	0.22293	0.010406	0.14513	0.062273	0.9408	0.583974	0.978284
GO_bp	LIPOPROTEIN_CATABOLIC_PROCESS	16	0.39018	0.011527	0.2541	0.062335		0.583974
GO_bp	POSITIVE_REGULATION_OF_EXOCYTOSIS	82	0.15867	0.010593	0.10335	0.062371	0.35801	0.583974	0.852009
Curated_gene_sets	REACTOME_SYNTHESIS_OF_12_EICOSATETRAENOIC_ACID_DERIVATIVES	7	0.49854	0.0097441	0.32484	0.062433		0.583974
GO_bp	PROTEIN_LIPID_COMPLEX_ASSEMBLY	28	0.25664	0.010026	0.16724	0.062459	0.21351	0.583974	0.8094
Curated_gene_sets	BIOCARTA_TPO_PATHWAY	24	0.31414	0.011364	0.20474	0.062481	0.61979	0.583974	0.904063
GO_bp	NEGATIVE_REGULATION_OF_CELL_DEVELOPMENT	176	0.11392	0.011113	0.074272	0.062547	0.054027	0.583974	0.651689
Curated_gene_sets	VISALA_RESPONSE_TO_HEAT_SHOCK_AND_AGING_DN	12	0.36528	0.0093464	0.23818	0.06257	0.73541	0.583974	0.926307
GO_cc	RIPOPTOSOME	6	0.74317	0.013448	0.48459	0.062573		0.583974
GO_bp	CORTICAL_ACTIN_CYTOSKELETON_ORGANIZATION	40	0.22281	0.010401	0.14531	0.062609		0.583974
GO_bp	REGULATION_OF_B_CELL_RECEPTOR_SIGNALING_PATHWAY	21	0.29003	0.0098146	0.18918	0.062641	0.61621	0.583974	0.904063
GO_bp	REGULATION_OF_LYSOSOMAL_LUMEN_PH	23	0.27142	0.0096117	0.17706	0.062655		0.583974
GO_bp	EPINEPHRINE_TRANSPORT	10	0.50505	0.011797	0.32951	0.062682		0.583974
GO_cc	PIGMENT_GRANULE	105	0.13585	0.010256	0.08869	0.062796	0.014719	0.583974	0.505114
Curated_gene_sets	LIANG_SILENCED_BY_METHYLATION_DN	10	0.43546	0.010172	0.28429	0.062803	0.50188	0.583974	0.887518
Curated_gene_sets	KOBAYASHI_EGFR_SIGNALING_24HR_UP	95	0.15037	0.010801	0.098174	0.062816	0.05825	0.583974	0.669831
GO_bp	STRESS_INDUCED_PREMATURE_SENESCENCE	8	0.50406	0.010532	0.32912	0.062824		0.583974
Curated_gene_sets	WP_IL2_SIGNALING_PATHWAY	41	0.23074	0.010904	0.15066	0.062832		0.583974
GO_bp	PYRIMIDINE_NUCLEOBASE_CATABOLIC_PROCESS	8	0.62867	0.013135	0.41065	0.062907		0.583974
GO_cc	GATOR2_COMPLEX	5	0.67413	0.011136	0.44038	0.062918		0.583974
GO_bp	MAINTENANCE_OF_LOCATION_IN_CELL	211	0.098738	0.010536	0.064501	0.06292	0.29766	0.583974	0.840786
GO_bp	MICROGLIAL_CELL_MIGRATION	8	0.52775	0.011027	0.34477	0.062927		0.583974
Curated_gene_sets	WP_NEPHROGENESIS	18	0.38171	0.01196	0.24942	0.062964		0.583998
GO_bp	NEURAL_CREST_CELL_FATE_COMMITMENT	6	0.67497	0.012214	0.44155	0.063187		0.585529
Curated_gene_sets	REACTOME_CHREBP_ACTIVATES_METABOLIC_GENE_EXPRESSION	8	0.4676	0.00977	0.30591	0.063198		0.585529
GO_mf	CHLORIDE_CHANNEL_INHIBITOR_ACTIVITY	9	0.46184	0.010235	0.30242	0.063371		0.586812
GO_mf	SPHINGOLIPID_TRANSFER_ACTIVITY	9	0.41348	0.0091631	0.27087	0.063453		0.587126
GO_bp	REGULATION_OF_MICROVILLUS_ORGANIZATION	13	0.35989	0.0095843	0.23579	0.063474	0.47788	0.587126	0.882879
Curated_gene_sets	KYNG_RESPONSE_TO_H2O2_VIA_ERCC6_UP	36	0.24301	0.010763	0.15926	0.063531	0.28166	0.587319	0.837575
GO_bp	POSITIVE_REGULATION_OF_DENDRITIC_CELL_ANTIGEN_PROCESSING_AND_PRESENTATION	7	0.61697	0.012059	0.40442	0.063564		0.587319
Curated_gene_sets	SATO_SILENCED_BY_DEACETYLATION_IN_PANCREATIC_CANCER	41	0.22521	0.010643	0.14768	0.06364	0.46142	0.587702	0.880153
GO_bp	CELLULAR_RESPONSE_TO_CALCIUM_ION	86	0.16131	0.011027	0.10581	0.063696	0.49548	0.587899	0.886788
GO_mf	ENZYME_ACTIVATOR_ACTIVITY	524	0.064439	0.010742	0.042293	0.063811	0.11814	0.588478	0.746897
Curated_gene_sets	REACTOME_PI3K_EVENTS_IN_ERBB2_SIGNALING	16	0.40941	0.012095	0.26873	0.063828	0.020969	0.588478	0.537747
GO_mf	TRANSCRIPTION_COACTIVATOR_ACTIVITY	257	0.086623	0.010188	0.056893	0.063944	0.043691	0.589038	0.631036
Curated_gene_sets	FERREIRA_EWINGS_SARCOMA_UNSTABLE_VS_STABLE_DN	91	0.14629	0.010286	0.09609	0.063958	0.031032	0.589038	0.592899
GO_cc	CELL_LEADING_EDGE	405	0.072391	0.010645	0.047611	0.064208	0.082786	0.590054	0.71631
GO_bp	REGULATION_OF_AMYLOID_PRECURSOR_PROTEIN_CATABOLIC_PROCESS	42	0.23236	0.011114	0.15285	0.064248	0.54311	0.590054	0.895598
Curated_gene_sets	KUMAMOTO_RESPONSE_TO_NUTLIN_3A_UP	9	0.51265	0.011361	0.33728	0.064271	0.062156	0.590054	0.677253
Curated_gene_sets	SA_CASPASE_CASCADE	18	0.37538	0.011762	0.24698	0.064276	0.49212	0.590054	0.885572
GO_bp	RESPONSE_TO_MINERALOCORTICOID	34	0.25805	0.011107	0.16983	0.064332	0.45685	0.590054	0.878958
Curated_gene_sets	WP_MELATONIN_METABOLISM_AND_EFFECTS	32	0.25064	0.010467	0.16496	0.064347		0.590054
Curated_gene_sets	SWEET_LUNG_CANCER_KRAS_UP	450	0.0686	0.010619	0.045162	0.064393	0.14185	0.590054	0.760854
GO_bp	PHOSPHATIDYLINOSITOL_BIOSYNTHETIC_PROCESS	122	0.13029	0.010598	0.085781	0.064404	0.39376	0.590054	0.8596
GO_bp	NEURAL_PRECURSOR_CELL_PROLIFERATION	145	0.12201	0.010813	0.080342	0.064434	0.16676	0.590054	0.781073
GO_bp	REGULATION_OF_PROTEIN_KINASE_ACTIVITY	630	0.058265	0.010618	0.038371	0.064459		0.590054
GO_bp	POSITIVE_REGULATION_OF_CARDIAC_MUSCLE_ADAPTATION	2	1.1118	0.011617	0.73247	0.064523		0.590054
GO_bp	REGULATION_OF_CELL_CYCLE_PHASE_TRANSITION	407	0.069984	0.010316	0.04611	0.064547	0.82238	0.590054	0.94589
GO_bp	POSITIVE_REGULATION_OF_MUCUS_SECRETION	5	0.73806	0.012192	0.48637	0.064581		0.590054
GO_bp	POSITIVE_REGULATION_OF_PROTEIN_TARGETING_TO_MEMBRANE	28	0.26475	0.010343	0.17447	0.064581	0.45511	0.590054	0.878433
Curated_gene_sets	WANG_METHYLATED_IN_BREAST_CANCER	35	0.24523	0.010709	0.16166	0.064648	0.1345	0.590054	0.755497
Curated_gene_sets	BREDEMEYER_RAG_SIGNALING_VIA_ATM_NOT_VIA_NFKB_DN	38	0.23912	0.01088	0.15764	0.064652	0.15758	0.590054	0.776388
GO_bp	INTESTINAL_HEXOSE_ABSORPTION	5	0.5522	0.0091221	0.36413	0.064707		0.590054
Curated_gene_sets	REACTOME_SEMAPHORIN_INTERACTIONS	61	0.19102	0.011005	0.12599	0.064743	0.11497	0.590054	0.744082
Curated_gene_sets	REACTOME_MITOTIC_PROMETAPHASE	193	0.10137	0.010351	0.066868	0.064768	0.1505	0.590054	0.771112
Curated_gene_sets	KEGG_RENAL_CELL_CARCINOMA	67	0.17964	0.010845	0.11857	0.064892	0.11936	0.590054	0.747699
GO_mf	PROTEIN_TYROSINE_SERINE_THREONINE_PHOSPHATASE_ACTIVITY	41	0.23605	0.011156	0.15581	0.0649	0.65899	0.590054	0.912967
Curated_gene_sets	REICHERT_G1S_REGULATORS_AS_PI3K_TARGETS	8	0.45024	0.0094074	0.2973	0.064963	0.011474	0.590054	0.468361
GO_bp	NEGATIVE_REGULATION_OF_PROTEIN_POLYUBIQUITINATION	10	0.39076	0.0091277	0.25803	0.064976		0.590054
Curated_gene_sets	YAO_TEMPORAL_RESPONSE_TO_PROGESTERONE_CLUSTER_16	73	0.17024	0.010726	0.11243	0.06499	0.72426	0.590054	0.923291
GO_bp	ANTIGEN_PROCESSING_AND_PRESENTATION_OF_PEPTIDE_OR_POLYSACCHARIDE_ANTIGEN_VIA_MHC_CLASS_II	34	0.27966	0.012038	0.1847	0.064999	0.037272	0.590054	0.617247
GO_bp	ACTIVIN_RECEPTOR_SIGNALING_PATHWAY	46	0.22612	0.011317	0.14934	0.065005	0.10121	0.590054	0.728802
Curated_gene_sets	WP_2Q112_COPY_NUMBER_VARIATION_SYNDROME	41	0.28187	0.013321	0.18616	0.065006		0.590054
GO_bp	REGULATION_OF_EXTRACELLULAR_MATRIX_CONSTITUENT_SECRETION	10	0.51949	0.012135	0.34327	0.065105		0.590638
GO_cc	H3_HISTONE_ACETYLTRANSFERASE_COMPLEX	10	0.43693	0.010206	0.28879	0.065151		0.590739
GO_bp	NEGATIVE_REGULATION_OF_TRANSCRIPTION_BY_RNA_POLYMERASE_II	875	0.050353	0.010739	0.033291	0.065209		0.59095
Curated_gene_sets	PID_IL2_1PATHWAY	54	0.20928	0.011346	0.13841	0.065279	0.30395	0.591074	0.843091
GO_bp	POSITIVE_REGULATION_OF_SUPRAMOLECULAR_FIBER_ORGANIZATION	171	0.11134	0.010707	0.073645	0.065294		0.591074
GO_bp	EXTRACELLULAR_MATRIX_CONSTITUENT_SECRETION	14	0.43388	0.011991	0.28707	0.065354		0.591074
GO_bp	LYMPH_VESSEL_MORPHOGENESIS	23	0.34118	0.012082	0.2258	0.065403	0.16058	0.591074	0.780028
GO_bp	GASTRULATION	184	0.10708	0.010678	0.070876	0.065422	0.29757	0.591074	0.840786
GO_mf	PROTEIN_TYROSINE_KINASE_BINDING	119	0.12738	0.010234	0.084334	0.065473	0.023343	0.591074	0.550058
Curated_gene_sets	BIOCARTA_GSK3_PATHWAY	20	0.32041	0.010582	0.21215	0.065491	0.50297	0.591074	0.887694
Curated_gene_sets	TIMOFEEVA_GROWTH_STRESS_VIA_STAT1_DN	16	0.3527	0.010419	0.23354	0.065501	0.45652	0.591074	0.878866
GO_bp	POSITIVE_REGULATION_OF_PROTEIN_CONTAINING_COMPLEX_DISASSEMBLY	36	0.23154	0.010255	0.15336	0.065558		0.591188
GO_bp	NEGATIVE_REGULATION_OF_CELLULAR_RESPONSE_TO_OXIDATIVE_STRESS	2	1.2184	0.01273	0.80715	0.065597		0.591188
GO_bp	ENDOCANNABINOID_SIGNALING_PATHWAY	6	0.56373	0.010201	0.3735	0.065618		0.591188
GO_bp	POSITIVE_REGULATION_OF_UBIQUITIN_PROTEIN_TRANSFERASE_ACTIVITY	29	0.26031	0.01035	0.17255	0.065705		0.591397
GO_bp	SUBPALLIUM_DEVELOPMENT	26	0.30447	0.011463	0.20189	0.065776	0.074559	0.591397	0.692956
Curated_gene_sets	REACTOME_LOSS_OF_FUNCTION_OF_MECP2_IN_RETT_SYNDROME	11	0.42733	0.010469	0.28343	0.065823		0.591397
GO_bp	REGULATION_OF_LYMPHOCYTE_ACTIVATION	481	0.067965	0.010868	0.045082	0.065836		0.591397
Curated_gene_sets	WP_METABOLISM_OF_SPINGOLIPIDS_IN_ER_AND_GOLGI_APPARATUS	21	0.33288	0.011265	0.22081	0.06584		0.591397
GO_mf	CYSTEINE_TYPE_PEPTIDASE_ACTIVITY	156	0.11173	0.010267	0.074114	0.06585	0.60522	0.591397	0.903201
Curated_gene_sets	MEBARKI_HCC_PROGENITOR_WNT_DN_CTNNB1_INDEPENDENT	14	0.43127	0.011918	0.28622	0.065944		0.591928
GO_bp	REGULATION_OF_APOPTOTIC_DNA_FRAGMENTATION	9	0.40876	0.0090584	0.27144	0.066058		0.592639
Curated_gene_sets	FARMER_BREAST_CANCER_BASAL_VS_LULMINAL	307	0.08352	0.010722	0.055473	0.066096	0.62025	0.592667	0.904063
Curated_gene_sets	BIOCARTA_CBL_PATHWAY	11	0.45059	0.011039	0.29966	0.066343	0.27512	0.593808	0.836941
Curated_gene_sets	KEGG_CIRCADIAN_RHYTHM_MAMMAL	13	0.40461	0.010775	0.26914	0.066386	0.0069464	0.593808	0.41333
Curated_gene_sets	REACTOME_SUMOYLATION_OF_CHROMATIN_ORGANIZATION_PROTEINS	67	0.16731	0.010101	0.1113	0.066401		0.593808
Curated_gene_sets	DACOSTA_UV_RESPONSE_VIA_ERCC3_TTD_DN	83	0.16736	0.01124	0.11134	0.066411	0.0006631	0.593808	0.156842
GO_bp	PRIMITIVE_STREAK_FORMATION	9	0.51178	0.011342	0.34051	0.066429	0.49938	0.593808	0.887501
GO_bp	CELLULAR_RESPONSE_TO_STEROID_HORMONE_STIMULUS	201	0.098781	0.010291	0.065724	0.066433	0.20236	0.593808	0.802589
GO_mf	MYOSIN_PHOSPHATASE_ACTIVITY	72	0.16097	0.010072	0.10714	0.066501		0.594104
GO_bp	REGULATION_OF_MRNA_METABOLIC_PROCESS	289	0.078664	0.0098027	0.052378	0.066578	0.11162	0.594479	0.74313
GO_mf	LYSINE_N_ACETYLTRANSFERASE_ACTIVITY_ACTING_ON_ACETYL_PHOSPHATE_AS_DONOR	6	0.57613	0.010426	0.38373	0.066633		0.594658
Curated_gene_sets	REACTOME_BASE_EXCISION_REPAIR_AP_SITE_FORMATION	53	0.19321	0.010378	0.12876	0.066735		0.595255
GO_bp	REGULATION_OF_MUCUS_SECRETION	8	0.53585	0.011196	0.35773	0.067086		0.598017
GO_bp	ENTRAINMENT_OF_CIRCADIAN_CLOCK	34	0.23431	0.010086	0.15645	0.067115	0.035077	0.598017	0.61161
GO_bp	PHOSPHOLIPID_DEPHOSPHORYLATION	40	0.23049	0.010759	0.15402	0.067273	0.28055	0.598187	0.836941
GO_bp	COPPER_ION_HOMEOSTASIS	16	0.33774	0.0099776	0.2257	0.067278	0.17115	0.598187	0.782369
GO_cc	CHROMOSOME_CENTROMERIC_REGION	235	0.089595	0.010083	0.059885	0.067321	0.032064	0.598187	0.597052
GO_cc	CHAPERONE_COMPLEX	40	0.19733	0.0092112	0.13192	0.067363		0.598187
Curated_gene_sets	CAMPS_COLON_CANCER_COPY_NUMBER_UP	87	0.16506	0.011349	0.11042	0.067483	0.28504	0.598187	0.837575
Curated_gene_sets	XU_HGF_SIGNALING_NOT_VIA_AKT1_48HR_UP	33	0.25554	0.010837	0.17095	0.067486	0.27079	0.598187	0.834667
Curated_gene_sets	WARTERS_RESPONSE_TO_IR_SKIN	75	0.16972	0.010838	0.11358	0.067551	0.78911	0.598187	0.938547
Curated_gene_sets	BROWNE_HCMV_INFECTION_16HR_DN	81	0.16154	0.010719	0.1081	0.067554	0.82493	0.598187	0.946455
GO_bp	CELLULAR_RESPONSE_TO_CHEMICAL_STRESS	319	0.078035	0.010208	0.052223	0.067565		0.598187
GO_bp	REGULATION_OF_NLRP3_INFLAMMASOME_COMPLEX_ASSEMBLY	20	0.28913	0.0095487	0.1935	0.067568	0.28513	0.598187	0.837575
GO_bp	NUCLEAR_EXPORT	156	0.10224	0.009395	0.068454	0.067657	0.83234	0.598187	0.947649
Curated_gene_sets	COLLER_MYC_TARGETS_DN	7	0.62817	0.012278	0.4206	0.067664	0.3239	0.598187	0.848049
GO_bp	REGULATION_OF_CALCIUM_ION_TRANSPORT	248	0.09296	0.010743	0.062249	0.06768	0.091801	0.598187	0.721768
GO_mf	RNA_POLYMERASE_II_INTRONIC_TRANSCRIPTION_REGULATORY_REGION_SEQUENCE_SPECIFIC_DNA_BINDING	8	0.48439	0.010121	0.3244	0.0677		0.598187
GO_bp	NEGATIVE_REGULATION_OF_INTRACELLULAR_SIGNAL_TRANSDUCTION	490	0.063501	0.010246	0.042529	0.067712	0.1294	0.598187	0.751416
Curated_gene_sets	HUTTMANN_B_CLL_POOR_SURVIVAL_UP	257	0.089142	0.010485	0.059713	0.067747	0.61477	0.598187	0.904063
Curated_gene_sets	PID_RAS_PATHWAY	30	0.24734	0.010002	0.1657	0.067772	0.080529	0.598187	0.711596
GO_bp	REGULATION_OF_ANATOMICAL_STRUCTURE_MORPHOGENESIS	872	0.050322	0.010715	0.033717	0.067796	0.17932	0.598187	0.792218
Curated_gene_sets	MULLIGHAN_NPM1_MUTATED_SIGNATURE_2_DN	73	0.17131	0.010793	0.11479	0.067803	0.48049	0.598187	0.882879
Curated_gene_sets	BIOCARTA_MHC_PATHWAY	12	0.48941	0.012523	0.32803	0.067865		0.598423
GO_bp	REGULATION_OF_CELL_DIFFERENTIATION	1514	0.03821	0.010522	0.025618	0.067919	0.12029	0.598425	0.747827
Curated_gene_sets	GERHOLD_RESPONSE_TO_TZD_UP	6	0.61107	0.011058	0.40981	0.067976	0.15582	0.598425	0.775532
Curated_gene_sets	REACTOME_ADP_SIGNALLING_THROUGH_P2Y_PURINOCEPTOR_12	22	0.30301	0.010495	0.20323	0.067999		0.598425
GO_bp	SMOOTH_MUSCLE_CELL_DIFFERENTIATION	58	0.19762	0.011103	0.13255	0.068006	0.0045708	0.598425	0.350242
GO_bp	REGULATION_OF_INTRINSIC_APOPTOTIC_SIGNALING_PATHWAY_BY_P53_CLASS_MEDIATOR	30	0.26142	0.010571	0.17542	0.068089	0.62558	0.598623	0.904937
Curated_gene_sets	REACTOME_NUCLEAR_SIGNALING_BY_ERBB4	32	0.23428	0.0097837	0.15722	0.068099	0.57126	0.598623	0.897351
GO_bp	GLUTAMINE_FAMILY_AMINO_ACID_BIOSYNTHETIC_PROCESS	16	0.34012	0.010048	0.22848	0.068302	0.75558	0.599945	0.931723
GO_bp	NEGATIVE_REGULATION_OF_PROTEIN_DEPHOSPHORYLATION	33	0.23723	0.01006	0.15938	0.06832		0.599945
GO_bp	SMOOTH_MUSCLE_TISSUE_DEVELOPMENT	23	0.30602	0.010837	0.20575	0.068472	0.026267	0.600437	0.565299
GO_bp	CORONARY_ARTERY_MORPHOGENESIS	9	0.55618	0.012326	0.37397	0.068482		0.600437
GO_bp	ANTIGEN_PROCESSING_AND_PRESENTATION_OF_EXOGENOUS_PEPTIDE_ANTIGEN_VIA_MHC_CLASS_II	28	0.30477	0.011907	0.20492	0.068482		0.600437
Curated_gene_sets	YAO_TEMPORAL_RESPONSE_TO_PROGESTERONE_CLUSTER_14	140	0.1147	0.0099893	0.077156	0.068571	0.357	0.600907	0.852009
GO_bp	DETECTION_OF_CELL_DENSITY	9	0.5301	0.011748	0.3567	0.068631		0.601123
GO_bp	ANTIGEN_PROCESSING_AND_PRESENTATION_OF_EXOGENOUS_PEPTIDE_ANTIGEN	38	0.26004	0.011832	0.17501	0.068673		0.601181
Curated_gene_sets	LY_AGING_MIDDLE_DN	16	0.33122	0.0097851	0.22299	0.068732	0.49462	0.601323	0.886454
GO_bp	INFLAMMASOME_COMPLEX_ASSEMBLY	24	0.26908	0.0097335	0.18118	0.06876		0.601323
GO_bp	CELLULAR_HYPOTONIC_RESPONSE	10	0.47939	0.011198	0.32291	0.068836		0.601534
GO_bp	ATTACHMENT_OF_MITOTIC_SPINDLE_MICROTUBULES_TO_KINETOCHORE	21	0.26765	0.0090573	0.1803	0.068855		0.601534
GO_bp	ALTERNATIVE_MRNA_SPLICING_VIA_SPLICEOSOME	73	0.15131	0.0095332	0.10196	0.068918	0.58008	0.601775	0.897351
GO_bp	RESPONSE_TO_TOPOLOGICALLY_INCORRECT_PROTEIN	156	0.10872	0.0099903	0.073303	0.069029	0.036914	0.602203	0.613677
GO_bp	REGULATION_OF_CLATHRIN_DEPENDENT_ENDOCYTOSIS	19	0.33821	0.010887	0.22817	0.069144		0.602203
Curated_gene_sets	REACTOME_BMAL1_CLOCK_NPAS2_ACTIVATES_CIRCADIAN_GENE_EXPRESSION	26	0.2717	0.010229	0.18335	0.069198		0.602203
GO_bp	POSITIVE_REGULATION_OF_LAMELLIPODIUM_MORPHOGENESIS	7	0.52921	0.010343	0.3572	0.069239		0.602203
GO_bp	MICROTUBULE_BASED_MOVEMENT	403	0.067388	0.009885	0.045491	0.069268	0.043855	0.602203	0.631036
GO_mf	HYDROLASE_ACTIVITY_ACTING_ON_CARBON_NITROGEN_BUT_NOT_PEPTIDE_BONDS_IN_CYCLIC_AMIDES	15	0.32849	0.0093964	0.22178	0.06929		0.602203
GO_bp	ANTIGEN_PROCESSING_AND_PRESENTATION	102	0.14873	0.011068	0.10045	0.069366	0.018436	0.602203	0.530613
GO_bp	POSITIVE_REGULATION_OF_CELL_DEVELOPMENT	291	0.082435	0.010308	0.055683	0.069386	0.031038	0.602203	0.592899
Curated_gene_sets	ROVERSI_GLIOMA_COPY_NUMBER_DN	54	0.23588	0.012788	0.15936	0.069428	0.014541	0.602203	0.505114
GO_bp	TRICUSPID_VALVE_DEVELOPMENT	6	0.66749	0.012079	0.451	0.069444		0.602203
Curated_gene_sets	HWANG_PROSTATE_CANCER_MARKERS	26	0.25707	0.0096784	0.17372	0.06947	0.039243	0.602203	0.627014
Curated_gene_sets	KEGG_PROSTATE_CANCER	86	0.15766	0.010778	0.10655	0.069483	0.15562	0.602203	0.775532
GO_bp	POSITIVE_REGULATION_OF_NON_MOTILE_CILIUM_ASSEMBLY	8	0.5187	0.010838	0.35055	0.069491		0.602203
GO_mf	PROTEASOME_BINDING	17	0.30492	0.0092851	0.20608	0.069492	0.76878	0.602203	0.933765
GO_bp	REGULATION_OF_CELL_CYCLE_G1_S_PHASE_TRANSITION	178	0.10458	0.010259	0.070685	0.06951	0.85841	0.602203	0.954476
GO_mf	ENZYME_SUBSTRATE_ADAPTOR_ACTIVITY	34	0.24999	0.01076	0.16899	0.069534		0.602203
GO_bp	PROTEIN_MODIFICATION_BY_SMALL_PROTEIN_CONJUGATION	843	0.047985	0.010055	0.032448	0.069599		0.602238
GO_bp	MUSCLE_HYPERTROPHY_IN_RESPONSE_TO_STRESS	23	0.30407	0.010768	0.20562	0.069609		0.602238
Curated_gene_sets	WP_WNT_SIGNALING_PATHWAY	51	0.19797	0.010432	0.13393	0.069691		0.602641
Curated_gene_sets	CROMER_METASTASIS_DN	77	0.1578	0.01021	0.1068	0.06978	0.61297	0.602851	0.904063
Curated_gene_sets	DASU_IL6_SIGNALING_SCAR_UP	30	0.26778	0.010828	0.18125	0.069789	0.3999	0.602851	0.861168
GO_bp	POSITIVE_REGULATION_OF_CELL_CYCLE_CHECKPOINT	19	0.29923	0.0096323	0.20262	0.069868		0.602851
GO_bp	LYMPH_VESSEL_DEVELOPMENT	30	0.29306	0.01185	0.19847	0.069901	0.12555	0.602851	0.750591
Curated_gene_sets	GILDEA_METASTASIS	29	0.25689	0.010213	0.17401	0.069943	0.54514	0.602851	0.895639
GO_bp	POSITIVE_REGULATION_OF_ANTIMICROBIAL_HUMORAL_RESPONSE	8	0.56318	0.011767	0.38155	0.069974		0.602851
Curated_gene_sets	REACTOME_FOXO_MEDIATED_TRANSCRIPTION_OF_CELL_CYCLE_GENES	16	0.36761	0.01086	0.24914	0.070045		0.602851
Curated_gene_sets	WP_PHYSICOCHEMICAL_FEATURES_AND_TOXICITYASSOCIATED_PATHWAYS	63	0.17965	0.010518	0.12178	0.07009		0.602851
GO_bp	REGULATION_OF_SMALL_GTPASE_MEDIATED_SIGNAL_TRANSDUCTION	288	0.086182	0.010721	0.058429	0.070118	0.022825	0.602851	0.549076
GO_bp	MYOBLAST_FATE_COMMITMENT	6	0.67167	0.012154	0.45542	0.070139		0.602851
GO_bp	POSITIVE_REGULATION_OF_WNT_SIGNALING_PATHWAY	132	0.12578	0.010639	0.08529	0.070144	0.022742	0.602851	0.549076
Curated_gene_sets	HOOI_ST7_TARGETS_DN	104	0.14632	0.010994	0.099219	0.070148	0.02388	0.602851	0.55413
GO_bp	POSITIVE_REGULATION_OF_ANTIBACTERIAL_PEPTIDE_PRODUCTION	5	0.70046	0.011571	0.47504	0.07018		0.602851
Curated_gene_sets	QUINTENS_EMBRYONIC_BRAIN_RESPONSE_TO_IR	80	0.15705	0.010357	0.10653	0.070212	0.053915	0.602851	0.651689
Curated_gene_sets	WACKER_HYPOXIA_TARGETS_OF_VHL	13	0.44932	0.011966	0.30502	0.070372	0.17102	0.603881	0.782369
GO_bp	PROTEIN_LOCALIZATION_TO_NUCLEUS	298	0.080067	0.010129	0.054362	0.070403	0.36303	0.603881	0.853627
GO_bp	REGULATION_OF_GERM_CELL_PROLIFERATION	7	0.54068	0.010568	0.36726	0.070488		0.604305
GO_bp	RESPIRATORY_ELECTRON_TRANSPORT_CHAIN	104	0.12415	0.0093281	0.08442	0.070709		0.605181
Curated_gene_sets	YANG_BREAST_CANCER_ESR1_UP	35	0.25334	0.011063	0.17228	0.070722	0.73441	0.605181	0.926024
GO_bp	AXO_DENDRITIC_PROTEIN_TRANSPORT	7	0.53799	0.010515	0.36598	0.070791		0.605181
Curated_gene_sets	MIKKELSEN_ES_LCP_WITH_H3K27ME3	14	0.35677	0.0098595	0.24274	0.070821	0.71363	0.605181	0.921271
Curated_gene_sets	MINGUEZ_LIVER_CANCER_VASCULAR_INVASION_UP	13	0.42343	0.011276	0.28812	0.070843		0.605181
GO_bp	REGULATION_OF_DNA_TEMPLATED_TRANSCRIPTION_ELONGATION	101	0.13082	0.0096877	0.089026	0.070856	0.38127	0.605181	0.85749
Curated_gene_sets	PID_WNT_CANONICAL_PATHWAY	20	0.29822	0.0098488	0.20303	0.070947	0.3955	0.605181	0.8596
GO_bp	CARBOHYDRATE_DERIVATIVE_TRANSPORT	76	0.15594	0.010024	0.10617	0.07095	0.55364	0.605181	0.895639
GO_bp	NEURON_CELLULAR_HOMEOSTASIS	39	0.2072	0.0095506	0.14107	0.070957		0.605181
GO_bp	RESPONSE_TO_ORGANOPHOSPHORUS	122	0.12466	0.01014	0.084889	0.070991	0.56628	0.605181	0.897351
GO_bp	CELLULAR_RESPONSE_TO_TEMPERATURE_STIMULUS	5	0.75071	0.012401	0.51134	0.071044		0.605181
GO_bp	REGULATION_OF_TRANSMEMBRANE_TRANSPORT	556	0.062292	0.010687	0.042431	0.071053	0.23687	0.605181	0.821063
GO_bp	AUTOPHAGY_OF_MITOCHONDRION	84	0.14355	0.0096985	0.097785	0.071064		0.605181
Curated_gene_sets	WIERENGA_STAT5A_TARGETS_UP	195	0.10658	0.010938	0.072615	0.071096	0.088754	0.605181	0.721155
Curated_gene_sets	REACTOME_CELL_CYCLE	658	0.052237	0.0097211	0.035601	0.071158	0.058927	0.605181	0.669831
GO_bp	POSITIVE_REGULATION_OF_VASCULAR_WOUND_HEALING	4	0.68396	0.010106	0.46615	0.07116		0.605181
GO_bp	REGULATION_OF_RESPONSE_TO_OSMOTIC_STRESS	14	0.30411	0.0084042	0.20733	0.071226		0.605439
[truncated: 15,006 more rows]

## Sheet: Supplementary Table 10 - Multi-
Method	ENSG	Gene Name	eqtlMapminP	minGwasP	Locus Number
Random-Effects	ENSG00000223745	CCDC18-AS1	2.03e-222	1.15e-10	1
Random-Effects	ENSG00000117500	TMED5	4.32e-94	1.15e-10	1
Random-Effects	ENSG00000117505	DR1	1.03e-36	1.15e-10	1
Random-Effects	ENSG00000122483	CCDC18	1.78e-28	1.15e-10	1
Random-Effects	ENSG00000171121	KCNMB3	1.18e-10	1.65e-10	15
Random-Effects	ENSG00000249673	NOP14-AS1	1.04e-14	4.11e-09	18
Random-Effects	ENSG00000147642	SYBU	1.07e-15	3.62e-09	36
Random-Effects	ENSG00000214941	ZSWIM7	0	2.93e-09	60
Random-Effects	ENSG00000166582	CENPV	0	2.93e-09	60
Random-Effects	ENSG00000170425	ADORA2B	2.89e-116	2.93e-09	60
Random-Effects	ENSG00000011295	TTC19	1.01e-80	2.93e-09	60
Random-Effects	ENSG00000187688	TRPV2	2.1e-70	2.93e-09	60
Random-Effects	ENSG00000141027	NCOR1	2.81e-20	2.93e-09	60
Random-Effects	ENSG00000108474	PIGL	2.66e-17	2.93e-09	60
Random-Effects	ENSG00000176155	CCDC57	3.75e-10	2.61e-09	65
Random-Effects	ENSG00000196236	XPNPEP3	3.22e-87	3.81e-09	68
Random-Effects	ENSG00000100395	L3MBTL2	1.36e-86	3.81e-09	68
Random-Effects	ENSG00000100413	POLR3H	2.88e-50	3.81e-09	68
Random-Effects	ENSG00000172346	CSDC2	1.01e-41	3.81e-09	68
Random-Effects	ENSG00000167077	MEI1	1.02e-24	3.81e-09	68
Random-Effects	ENSG00000100393	EP300	1.23e-22	3.81e-09	68
Random-Effects	ENSG00000100403	ZC3H7B	2.02e-18	3.81e-09	68
Random-Effects	ENSG00000100372	SLC25A17	1.79e-08	3.81e-09	68
Random-Effects	ENSG00000100417	PMM1	3.17e-08	3.81e-09	68
Random-Effects	ENSG00000100239	PPP6R2	6.43e-33	4.09e-10	69
MR-MEGA	ENSG00000101294	HM13	3.72e-37	5.13e-07	61
MR-MEGA	ENSG00000131055	COX4I2	1.06e-27	5.13e-07	61
MR-MEGA	ENSG00000179772	FOXS1	8.03e-17	5.13e-07	61
Column name	Description
Method	Meta-analysis method
Locus	locus number
ENSG	ENSG gene name
Gene Name	HGNC gene name
eqtlMapminP	The minimum eQTL two-tailed p-value of mapped SNPs.
minGwasP	The minimum two-tailed p-value of mapped SNPs.

[truncated: 4 more sheets: Supplementary Table 11 - GTEx v, Supplementary Table 12 - SMR re, Supplementary Table 13 - Known , Supplementary Table 14 - GWAS C]
