# Supplementary material for: Multi-ancestry genome-wide association meta-analysis of Parkinson’s disease
Source: Nat Genet. 2023 Dec 28;56(1):27–36. doi: 10.1038/s41588-023-01584-8 (PMC10786718; doi:10.1038/s41588-023-01584-8)
Supplement: Supplementary file 5 — This includes LocusZoom plots of all known European loci as well as novel loci. Each file contains four LocusZoom plots: PD MAMA MR-MEGA/RE/FE/ (MR-MEGA/random-effect/fixed-effect) and META5 (European-only meta-analysis from Nalls et al. 1). [file 41588_2023_1584_MOESM5_ESM.zip]

Archive with 208 entries (206 files):
- LocusZoom plots of known EUR risk variants/
- __MACOSX/._LocusZoom plots of known EUR risk variants
- LocusZoom plots of known EUR risk variants/chr8_22275980-22775980.png
- __MACOSX/LocusZoom plots of known EUR risk variants/._chr8_22275980-22775980.png
- LocusZoom plots of known EUR risk variants/chr16_30727799-31227799.png
- __MACOSX/LocusZoom plots of known EUR risk variants/._chr16_30727799-31227799.png
- LocusZoom plots of known EUR risk variants/chr1_226666078-227166078.png
- __MACOSX/LocusZoom plots of known EUR risk variants/._chr1_226666078-227166078.png
- LocusZoom plots of known EUR risk variants/chr1_154885036-155385036.png
- __MACOSX/LocusZoom plots of known EUR risk variants/._chr1_154885036-155385036.png
- LocusZoom plots of known EUR risk variants/chr17_7105621-7605621.png
- __MACOSX/LocusZoom plots of known EUR risk variants/._chr17_7105621-7605621.png
- LocusZoom plots of known EUR risk variants/chr14_55098869-55598869.png
- __MACOSX/LocusZoom plots of known EUR risk variants/._chr14_55098869-55598869.png
- LocusZoom plots of known EUR risk variants/chr1_154955634-155455634.png
- __MACOSX/LocusZoom plots of known EUR risk variants/._chr1_154955634-155455634.png
- LocusZoom plots of known EUR risk variants/chr2_17897848-18397848.png
- __MACOSX/LocusZoom plots of known EUR risk variants/._chr2_17897848-18397848.png
- LocusZoom plots of known EUR risk variants/chr18_40423380-40923380.png
- __MACOSX/LocusZoom plots of known EUR risk variants/._chr18_40423380-40923380.png
- LocusZoom plots of known EUR risk variants/chr17_43494203-43994203.png
- __MACOSX/LocusZoom plots of known EUR risk variants/._chr17_43494203-43994203.png
- LocusZoom plots of known EUR risk variants/chr11_133537001-134037001.png
- __MACOSX/LocusZoom plots of known EUR risk variants/._chr11_133537001-134037001.png
- LocusZoom plots of known EUR risk variants/chr7_23050049-23550049.png
- __MACOSX/LocusZoom plots of known EUR risk variants/._chr7_23050049-23550049.png
- LocusZoom plots of known EUR risk variants/chr12_40364434-40864434.png
- __MACOSX/LocusZoom plots of known EUR risk variants/._chr12_40364434-40864434.png
- LocusZoom plots of known EUR risk variants/chr12_40484202-40984202.png
- __MACOSX/LocusZoom plots of known EUR risk variants/._chr12_40484202-40984202.png
- LocusZoom plots of known EUR risk variants/chr3_121946892-122446892.png
- __MACOSX/LocusZoom plots of known EUR risk variants/._chr3_121946892-122446892.png
- LocusZoom plots of known EUR risk variants/chr4_170333157-170833157.png
- __MACOSX/LocusZoom plots of known EUR risk variants/._chr4_170333157-170833157.png
- LocusZoom plots of known EUR risk variants/chr17_76175480-76675480.png
- __MACOSX/LocusZoom plots of known EUR risk variants/._chr17_76175480-76675480.png
- LocusZoom plots of known EUR risk variants/chr21_38602361-39102361.png
- __MACOSX/LocusZoom plots of known EUR risk variants/._chr21_38602361-39102361.png
- LocusZoom plots of known EUR risk variants/chr6_111993291-112493291.png
- __MACOSX/LocusZoom plots of known EUR risk variants/._chr6_111993291-112493291.png
- LocusZoom plots of known EUR risk variants/chr3_150858965-151358965.png
- __MACOSX/LocusZoom plots of known EUR risk variants/._chr3_150858965-151358965.png
- LocusZoom plots of known EUR risk variants/chr9_17477065-17977065.png
- __MACOSX/LocusZoom plots of known EUR risk variants/._chr9_17477065-17977065.png
- LocusZoom plots of known EUR risk variants/chr17_42184630-42684630.png
- __MACOSX/LocusZoom plots of known EUR risk variants/._chr17_42184630-42684630.png
- LocusZoom plots of known EUR risk variants/chr12_132813768-133313768.png
- __MACOSX/LocusZoom plots of known EUR risk variants/._chr12_132813768-133313768.png
- LocusZoom plots of known EUR risk variants/chr11_10308777-10808777.png
- __MACOSX/LocusZoom plots of known EUR risk variants/._chr11_10308777-10808777.png
- LocusZoom plots of known EUR risk variants/chr17_40491013-40991013.png
- __MACOSX/LocusZoom plots of known EUR risk variants/._chr17_40491013-40991013.png
- LocusZoom plots of known EUR risk variants/chr9_17329690-17829690.png
- __MACOSX/LocusZoom plots of known EUR risk variants/._chr9_17329690-17829690.png
- LocusZoom plots of known EUR risk variants/chr5_102115794-102615794.png
- __MACOSX/LocusZoom plots of known EUR risk variants/._chr5_102115794-102615794.png
- LocusZoom plots of known EUR risk variants/chr4_90376111-90876111.png
- __MACOSX/LocusZoom plots of known EUR risk variants/._chr4_90376111-90876111.png
- LocusZoom plots of known EUR risk variants/chr13_49677732-50177732.png
- __MACOSX/LocusZoom plots of known EUR risk variants/._chr13_49677732-50177732.png
- LocusZoom plots of known EUR risk variants/chr1_161219054-161719054.png
- __MACOSX/LocusZoom plots of known EUR risk variants/._chr1_161219054-161719054.png
- LocusZoom plots of known EUR risk variants/chr3_28455690-28955690.png
- __MACOSX/LocusZoom plots of known EUR risk variants/._chr3_28455690-28955690.png
- LocusZoom plots of known EUR risk variants/chr17_59667366-60167366.png
- __MACOSX/LocusZoom plots of known EUR risk variants/._chr17_59667366-60167366.png
- LocusZoom plots of known EUR risk variants/chr10_103765279-104265279.png
- __MACOSX/LocusZoom plots of known EUR risk variants/._chr10_103765279-104265279.png
- LocusZoom plots of known EUR risk variants/chr6_132960361-133460361.png
- __MACOSX/LocusZoom plots of known EUR risk variants/._chr6_132960361-133460361.png
- LocusZoom plots of known EUR risk variants/chr4_701947-1201947.png
- __MACOSX/LocusZoom plots of known EUR risk variants/._chr4_701947-1201947.png
- LocusZoom plots of known EUR risk variants/chr1_154648185-155148185.png
- __MACOSX/LocusZoom plots of known EUR risk variants/._chr1_154648185-155148185.png
- LocusZoom plots of known EUR risk variants/chr9_33796391-34296391.png
- __MACOSX/LocusZoom plots of known EUR risk variants/._chr9_33796391-34296391.png
- LocusZoom plots of known EUR risk variants/chr8_16447593-16947593.png
- __MACOSX/LocusZoom plots of known EUR risk variants/._chr8_16447593-16947593.png
- LocusZoom plots of known EUR risk variants/chr16_50486656-50986656.png
- __MACOSX/LocusZoom plots of known EUR risk variants/._chr16_50486656-50986656.png
- LocusZoom plots of known EUR risk variants/chr4_76897969-77397969.png
- __MACOSX/LocusZoom plots of known EUR risk variants/._chr4_76897969-77397969.png
- LocusZoom plots of known EUR risk variants/chr8_130651909-131151909.png
- __MACOSX/LocusZoom plots of known EUR risk variants/._chr8_130651909-131151909.png
- LocusZoom plots of known EUR risk variants/chr4_114119065-114619065.png
- __MACOSX/LocusZoom plots of known EUR risk variants/._chr4_114119065-114619065.png
- LocusZoom plots of known EUR risk variants/chr16_19027493-19527493.png
- __MACOSX/LocusZoom plots of known EUR risk variants/._chr16_19027493-19527493.png
- LocusZoom plots of known EUR risk variants/chr18_48433589-48933589.png
- __MACOSX/LocusZoom plots of known EUR risk variants/._chr18_48433589-48933589.png
- LocusZoom plots of known EUR risk variants/chr8_11462443-11962443.png
- __MACOSX/LocusZoom plots of known EUR risk variants/._chr8_11462443-11962443.png
- LocusZoom plots of known EUR risk variants/chr1_205487739-205987739.png
- __MACOSX/LocusZoom plots of known EUR risk variants/._chr1_205487739-205987739.png
- LocusZoom plots of known EUR risk variants/chr11_83237277-83737277.png
- __MACOSX/LocusZoom plots of known EUR risk variants/._chr11_83237277-83737277.png
- LocusZoom plots of known EUR risk variants/chr15_61747385-62247385.png
- __MACOSX/LocusZoom plots of known EUR risk variants/._chr15_61747385-62247385.png
- LocusZoom plots of known EUR risk variants/chr10_15307406-15807406.png
- __MACOSX/LocusZoom plots of known EUR risk variants/._chr10_15307406-15807406.png
- LocusZoom plots of known EUR risk variants/chr18_31054318-31554318.png
- __MACOSX/LocusZoom plots of known EUR risk variants/._chr18_31054318-31554318.png
- LocusZoom plots of known EUR risk variants/chr1_205473572-205973572.png
- __MACOSX/LocusZoom plots of known EUR risk variants/._chr1_205473572-205973572.png
- LocusZoom plots of known EUR risk variants/chr1_232414611-232914611.png
- __MACOSX/LocusZoom plots of known EUR risk variants/._chr1_232414611-232914611.png
- LocusZoom plots of known EUR risk variants/chr6_32328772-32828772.png
- __MACOSX/LocusZoom plots of known EUR risk variants/._chr6_32328772-32828772.png
- LocusZoom plots of known EUR risk variants/chr5_133949105-134449105.png
- __MACOSX/LocusZoom plots of known EUR risk variants/._chr5_133949105-134449105.png
- LocusZoom plots of known EUR risk variants/chr3_160827630-161327630.png
- __MACOSX/LocusZoom plots of known EUR risk variants/._chr3_160827630-161327630.png
- LocusZoom plots of known EUR risk variants/chr4_90386630-90886630.png
- __MACOSX/LocusZoom plots of known EUR risk variants/._chr4_90386630-90886630.png
- LocusZoom plots of known EUR risk variants/chr5_59887959-60387959.png
- __MACOSX/LocusZoom plots of known EUR risk variants/._chr5_59887959-60387959.png
- LocusZoom plots of known EUR risk variants/chr1_171469769-171969769.png
- __MACOSX/LocusZoom plots of known EUR risk variants/._chr1_171469769-171969769.png
- LocusZoom plots of known EUR risk variants/chr3_182510073-183010073.png
- __MACOSX/LocusZoom plots of known EUR risk variants/._chr3_182510073-183010073.png
- LocusZoom plots of known EUR risk variants/chr6_29858683-30358683.png
- __MACOSX/LocusZoom plots of known EUR risk variants/._chr6_29858683-30358683.png
- LocusZoom plots of known EUR risk variants/chr4_17718811-18218811.png
- __MACOSX/LocusZoom plots of known EUR risk variants/._chr4_17718811-18218811.png
- LocusZoom plots of known EUR risk variants/chr10_121165685-121665685.png
- __MACOSX/LocusZoom plots of known EUR risk variants/._chr10_121165685-121665685.png
- LocusZoom plots of known EUR risk variants/chr6_27488801-27988801.png
- __MACOSX/LocusZoom plots of known EUR risk variants/._chr6_27488801-27988801.png
- LocusZoom plots of known EUR risk variants/chr20_5756041-6256041.png
- __MACOSX/LocusZoom plots of known EUR risk variants/._chr20_5756041-6256041.png
- LocusZoom plots of known EUR risk variants/chr3_48498989-48998989.png
- __MACOSX/LocusZoom plots of known EUR risk variants/._chr3_48498989-48998989.png
- LocusZoom plots of known EUR risk variants/chr4_675376-1175376.png
- __MACOSX/LocusZoom plots of known EUR risk variants/._chr4_675376-1175376.png
- LocusZoom plots of known EUR risk variants/chr10_121286327-121786327.png
- __MACOSX/LocusZoom plots of known EUR risk variants/._chr10_121286327-121786327.png
- LocusZoom plots of known EUR risk variants/chr17_44616805-45116805.png
- __MACOSX/LocusZoom plots of known EUR risk variants/._chr17_44616805-45116805.png
- LocusZoom plots of known EUR risk variants/chr2_102146963-102646963.png
- __MACOSX/LocusZoom plots of known EUR risk variants/._chr2_102146963-102646963.png
- LocusZoom plots of known EUR risk variants/chr2_95750943-96250943.png
- __MACOSX/LocusZoom plots of known EUR risk variants/._chr2_95750943-96250943.png
- LocusZoom plots of known EUR risk variants/chr16_52386242-52886242.png
- __MACOSX/LocusZoom plots of known EUR risk variants/._chr16_52386242-52886242.png
- LocusZoom plots of known EUR risk variants/chr12_46169086-46669086.png
- __MACOSX/LocusZoom plots of known EUR risk variants/._chr12_46169086-46669086.png
- LocusZoom plots of known EUR risk variants/chr7_65759851-66259851.png
- __MACOSX/LocusZoom plots of known EUR risk variants/._chr7_65759851-66259851.png
- LocusZoom plots of known EUR risk variants/chr4_15487348-15987348.png
- __MACOSX/LocusZoom plots of known EUR risk variants/._chr4_15487348-15987348.png
- LocusZoom plots of known EUR risk variants/chr2_135214616-135714616.png
- __MACOSX/LocusZoom plots of known EUR risk variants/._chr2_135214616-135714616.png
- LocusZoom plots of known EUR risk variants/chr14_88214264-88714264.png
- __MACOSX/LocusZoom plots of known EUR risk variants/._chr14_88214264-88714264.png
- LocusZoom plots of known EUR risk variants/chr6_72237762-72737762.png
- __MACOSX/LocusZoom plots of known EUR risk variants/._chr6_72237762-72737762.png
- LocusZoom plots of known EUR risk variants/chr16_52719426-53219426.png
- __MACOSX/LocusZoom plots of known EUR risk variants/._chr16_52719426-53219426.png
- LocusZoom plots of known EUR risk variants/chr4_76948054-77448054.png
- __MACOSX/LocusZoom plots of known EUR risk variants/._chr4_76948054-77448054.png
- LocusZoom plots of known EUR risk variants/chr14_37739270-38239270.png
- __MACOSX/LocusZoom plots of known EUR risk variants/._chr14_37739270-38239270.png
- LocusZoom plots of known EUR risk variants/chr14_75123034-75623034.png
- __MACOSX/LocusZoom plots of known EUR risk variants/._chr14_75123034-75623034.png
- LocusZoom plots of known EUR risk variants/chr17_42044337-42544337.png
- __MACOSX/LocusZoom plots of known EUR risk variants/._chr17_42044337-42544337.png
- LocusZoom plots of known EUR risk variants/chr16_28694396-29194396.png
- __MACOSX/LocusZoom plots of known EUR risk variants/._chr16_28694396-29194396.png
- LocusZoom plots of known EUR risk variants/chr13_97615021-98115021.png
- __MACOSX/LocusZoom plots of known EUR risk variants/._chr13_97615021-98115021.png
- LocusZoom plots of known EUR risk variants/chr19_2091047-2591047.png
- __MACOSX/LocusZoom plots of known EUR risk variants/._chr19_2091047-2591047.png
- LocusZoom plots of known EUR risk variants/chr12_123076598-123576598.png
- __MACOSX/LocusZoom plots of known EUR risk variants/._chr12_123076598-123576598.png
- LocusZoom plots of known EUR risk variants/chr3_18111759-18611759.png
- __MACOSX/LocusZoom plots of known EUR risk variants/._chr3_18111759-18611759.png
- LocusZoom plots of known EUR risk variants/chr2_168860394-169360394.png
- __MACOSX/LocusZoom plots of known EUR risk variants/._chr2_168860394-169360394.png
- LocusZoom plots of known EUR risk variants/chr4_76860365-77360365.png
- __MACOSX/LocusZoom plots of known EUR risk variants/._chr4_76860365-77360365.png
- LocusZoom plots of known EUR risk variants/chr17_43548308-44048308.png
- __MACOSX/LocusZoom plots of known EUR risk variants/._chr17_43548308-44048308.png
- LocusZoom plots of nominated novel loci/
- __MACOSX/._LocusZoom plots of nominated novel loci
- LocusZoom plots of nominated novel loci/chr8_110394774-110894774.png
- __MACOSX/LocusZoom plots of nominated novel loci/._chr8_110394774-110894774.png
- LocusZoom plots of nominated novel loci/chr1_93302187-93802187.png
- __MACOSX/LocusZoom plots of nominated novel loci/._chr1_93302187-93802187.png
- LocusZoom plots of nominated novel loci/chr15_50537409-51037409.png
- __MACOSX/LocusZoom plots of nominated novel loci/._chr15_50537409-51037409.png
- LocusZoom plots of nominated novel loci/chr17_15984260-16484260.png
- __MACOSX/LocusZoom plots of nominated novel loci/._chr17_15984260-16484260.png
- LocusZoom plots of nominated novel loci/chr20_30170924-30670924.png
- __MACOSX/LocusZoom plots of nominated novel loci/._chr20_30170924-30670924.png
- LocusZoom plots of nominated novel loci/chr21_16562552-17062552.png
- __MACOSX/LocusZoom plots of nominated novel loci/._chr21_16562552-17062552.png
- LocusZoom plots of nominated novel loci/chr22_50558017-51058017.png
- __MACOSX/LocusZoom plots of nominated novel loci/._chr22_50558017-51058017.png
- LocusZoom plots of nominated novel loci/chr17_79795086-80295086.png
- __MACOSX/LocusZoom plots of nominated novel loci/._chr17_79795086-80295086.png
- LocusZoom plots of nominated novel loci/chr3_178611417-179111417.png
- __MACOSX/LocusZoom plots of nominated novel loci/._chr3_178611417-179111417.png
- LocusZoom plots of nominated novel loci/chr4_2599168-3099168.png
- __MACOSX/LocusZoom plots of nominated novel loci/._chr4_2599168-3099168.png
- LocusZoom plots of nominated novel loci/chr22_41184158-41684158.png
- __MACOSX/LocusZoom plots of nominated novel loci/._chr22_41184158-41684158.png
- LocusZoom plots of nominated novel loci/chr13_110213168-110713168.png
- __MACOSX/LocusZoom plots of nominated novel loci/._chr13_110213168-110713168.png
